# Supplementary material for: Effects of thyroid hormone on mitochondria and metabolism of human preimplantation embryos
Source: Stem Cells. 2019 Dec 26;38(3):369–81. doi: 10.1002/stem.3129 (PMC7064942; doi:10.1002/stem.3129)
Supplement: Supplementary file 3 — Table S1 List of all transcripts detected in this study, with their Reads Per Kilobase of transcript per Million mapped reads (RPKM) values. As indicated in Methods, differential analyses were made using Deseq2 from normalized gene counts, not from RPKM. All normalized gene counts used for this analysis are accessible on GEO under accession number GSE131499. [file STEM-38-369-s003.xlsx]

## Sheet: DuskoICM_RPKM
Ensembl	Gene	1A_ICM_Ctrl	6A_ICM_Ctrl	7A_ICM_Ctrl	2A_ICM_T3	4A_ICM_T3	5A_ICM_T3	9A_ICM_T3	1B_TE_Ctrl	6B_TE_Ctrl	7B_TE_Ctrl	11B_TE_Ctrl	2B_TE_T3	4B_TE_T3	8B_TE_T3	9B_TE_T3	10B_TE_T3
ENSG00000000003	TSPAN6	54.569	103.221	40.1472	63.5924	55.6078	50.7768	82.292	108.522	113.625	68.9217	53.2029	53.6981	89.2613	46.0887	90.6087	96.0873
ENSG00000000005	TNMD	0	0	0	0	0	0	0	0	0	0	0	0	0	0	0	0
ENSG00000000419	DPM1	106.274	85.9932	85.9725	109.804	149.896	95.1844	212.849	124.677	89.3204	107.684	174.371	69.8691	193.798	121.601	122.789	122.09
ENSG00000000457	SCYL3	0.301365	2.23089	3.15441	0.6866	0.174178	0.472831	0.267947	1.13032	2.71582	0.955633	0.769423	2.1244	1.25151	1.78654	1.54079	1.96528
ENSG00000000460	C1orf112	21.1092	18.8683	11.9021	8.87159	2.17763	2.88473	4.9632	7.99793	13.3862	9.95487	18.3763	7.2436	12.5569	11.9078	10.2764	14.3893
ENSG00000000938	FGR	0	0	0	0	0	0.110264	0	0	0	0	0	0	0	0	0	0
ENSG00000000971	CFH	0.0091524	0	0	0	0	0	0	0	0	0	0	0	0.0203615	0	0	0
ENSG00000001036	FUCA2	0	4.12717	0.553975	2.04986	3.65935	1.11756	0.958513	1.39269	3.41022	4.64642	1.62372	3.00583	3.19946	3.2982	3.30822	7.9629
ENSG00000001084	GCLC	5.49931	2.31067	4.27052	11.8415	9.30266	4.81393	6.78068	7.14897	5.73335	7.22297	4.53479	7.42904	8.78415	7.18632	7.31921	7.92693
ENSG00000001167	NFYA	18.3015	13.6317	5.67527	8.00578	4.84768	3.15833	4.78888	5.2652	10.0019	7.52312	7.30765	6.08149	5.82185	6.13841	5.73969	7.99947
ENSG00000001460	STPG1	0.478196	3.61958	2.43809	2.81607	1.18741	0.362632	3.11025	1.63623	2.28281	1.96406	1.14459	1.6052	1.70216	2.5833	1.54633	3.37832
ENSG00000001461	NIPAL3	5.0971	6.21336	1.30402	1.1189	2.74146	0.50783	0.361565	1.70384	2.47154	2.77397	2.6243	3.87615	1.54395	1.85051	1.55965	2.37697
ENSG00000001497	LAS1L	34.022	60.6922	17.278	6.83371	9.6543	9.69791	23.8093	27.7614	31.6081	21.0483	39.2764	10.5134	4.59054	12.1475	34.0547	16.0944
ENSG00000001561	ENPP4	0.426105	0	0	0.379089	0	0	0.198181	0.569809	1.386	0.31756	0	0.968943	2.2323	1.53004	0.810874	1.62467
ENSG00000001617	SEMA3F	0	0	0	0	0.0323944	0	0	0	0.0737172	0.365621	0	0.16933	0	0.0215138	0.0661296	0.1028
ENSG00000001626	CFTR	1.16842	0.394825	0.48682	0.025019	0.723545	0.024552	0.233142	0.53544	0.365891	0.24102	0	0	0.371344	0.600651	0.0410289	1.87089
ENSG00000001629	ANKIB1	5.88727	8.453	8.32969	8.10579	9.49903	5.18341	8.27609	8.42573	11.8144	10.744	8.05231	7.51675	11.5305	13.3703	10.6259	11.8477
ENSG00000001630	CYP51A1	0.13941	0.583078	0	0.143287	0.422055	0.070306	0	0	0.523874	0.487181	0.0476695	0.200559	0.243688	0.382221	0.469953	0.405863
ENSG00000001631	KRIT1	24.8093	22.7295	12.8556	9.72315	6.18145	8.57802	8.58443	13.7277	11.6339	10.4359	5.43054	9.86916	12.096	9.58459	12.4076	11.4906
ENSG00000002016	RAD52	14.3197	17.22	23.1141	5.6151	2.78926	6.49522	4.01181	6.16259	14.8434	14.3879	9.15082	5.69527	9.91447	9.26204	13.7901	10.5111
ENSG00000002079	MYH16	0	0.00725306	0	0	0.0391368	0.0119522	0.453986	0.882231	0.148434	0.207056	0	0	0.0112985	0.0259915	0.0399468	0
ENSG00000002330	BAD	2.09967	0.434017	0.805757	0.397537	0	0.0650194	0.278832	0.327223	0.888217	0.450548	0	0	0.307314	0.141392	2.825	0.112603
ENSG00000002549	LAP3	41.83	25.1254	32.8026	32.042	19.98	31.4779	16.6396	36.4968	24.9075	21.6318	53.4495	27.9278	35.1867	16.4847	17.0419	25.7267
ENSG00000002586	CD99	11.7589	0.550009	8.98565	16.009	9.99157	4.3505	9.29141	31.0176	11.2559	28.3322	5.89953	16.5473	10.3956	25.754	15.1461	19.5684
ENSG00000002587	HS3ST1	0.557224	0.090949	0.317293	0.104998	0.030672	0.0936713	0.143466	0.047142	0.0814307	0.584181	0	0.561145	0.177095	0.631467	0.657443	0.243336
ENSG00000002726	AOC1	0.0815687	0	0.0198248	0.171167	0.157146	0	0.0294015	0	0.178802	0.0554263	0	0	0	0.026091	0.240598	0.124672
ENSG00000002745	WNT16	0	1.01543	0	0	2.26993	0	0	2.20558	1.81089	2.2086	0.340366	0	2.37267	0.649789	3.19574	0.745178
ENSG00000002746	HECW1	0.107659	0.15856	0.327075	0.129095	0.207411	0.102932	0.242537	0.14611	0.098331	0.173743	0.0161056	0	0.209573	0.232447	0.291093	0.0959871
ENSG00000002822	MAD1L1	1.5603	0.213678	2.65974	2.94741	0.41178	0.100605	0.893694	1.35017	2.87363	3.71806	1.22784	3.4439	1.68806	2.92615	4.62333	2.09078
ENSG00000002834	LASP1	22.6219	13.1319	23.6866	17.4995	16.4258	25.8325	20.5703	20.3012	27.0792	24.1887	19.2158	12.3776	14.624	16.6816	19.5192	18.2629
ENSG00000002919	SNX11	14.9941	10.6401	8.70974	7.01229	2.56872	1.2937	1.2816	4.10967	6.39237	4.51411	8.51039	7.53801	2.88821	4.96818	2.57589	6.29243
ENSG00000002933	TMEM176A	0	1.26009	0	0	0	0	0.0223181	0	0	0	0	0	0.068874	0	0	0
ENSG00000003056	M6PR	19.717	11.7937	10.5539	10.5419	6.52462	6.6329	6.77257	14.4699	11.9323	10.6237	8.32832	8.1759	8.79875	10.2986	11.8597	14.5598
ENSG00000003096	KLHL13	0	0	0	0	0	0	0.56193	0.0946908	0.315445	0.065189	0	0	0.106715	0.0920601	0	0.0244385
ENSG00000003137	CYP26B1	0.229671	0.73319	0	0	0	0	0.00973941	0.106677	0	0	0	0	0	0	0	0
ENSG00000003147	ICA1	0.130044	0.130006	2.98364	0.34306	1.70364	0.520288	2.51247	0.821475	2.47054	3.32253	1.68084	1.57151	1.01259	0.998316	0.409154	2.80917
ENSG00000003249	DBNDD1	0.0237744	0	0.993857	0.0570162	0	0.055952	0.017139	0.0469316	0.173716	1.03391	0.569056	0	0.132228	0.060837	0.280504	0.3876
ENSG00000003393	ALS2	17.8779	11.5364	12.1982	2.61912	3.89288	8.51461	3.84289	3.36202	3.43099	4.99525	9.55793	5.03872	2.27979	3.98882	6.20615	7.68671
ENSG00000003400	CASP10	4.4	3.91974	1.1323	2.06905	1.72445	1.05329	1.92806	1.29861	1.37111	1.02592	0.283942	0.325806	0.467845	0.676109	1.86618	0.813163
ENSG00000003402	CFLAR	12.1654	18.4196	15.1691	6.90719	10.7701	19.4068	14.2262	4.50711	5.61615	4.8675	4.82878	7.10841	3.80475	5.51361	8.15691	2.14887
ENSG00000003436	TFPI	4.60558	6.63093	2.84487	6.44967	4.08409	14.2531	3.37411	3.34781	10.205	5.47947	1.45259	3.59989	8.29491	5.05238	5.72163	6.91223
ENSG00000003509	NDUFAF7	37.2743	40.355	60.1236	54.8001	29.5691	34.9577	37.8582	36.4085	42.0629	26.7303	31.4888	38.0994	22.2615	31.409	29.6739	35.2646
ENSG00000003756	RBM5	17.6444	13.2335	8.96405	14.0049	8.26791	7.20662	8.73156	10.1346	17.1677	14.4337	8.61004	12.4953	9.99069	10.8944	9.84927	13.4086
ENSG00000003987	MTMR7	0.398521	6.3081	0	0.179201	1.08768	0.0586188	0.0359119	1.21282	1.16477	0.789824	2.30522	0	1.01589	0.361174	0.261221	2.53796
ENSG00000003989	SLC7A2	0	3.40677	1.39143	1.02372	18.1407	4.77682	0.977491	14.6555	32.438	34.8182	11.2791	12.2218	26.5997	17.9376	6.3531	52.2287
ENSG00000004059	ARF5	5.97353	7.35131	1.89459	5.13088	6.61115	9.47198	5.16149	3.76339	7.67701	5.23933	4.96881	12.7991	3.11029	6.5046	5.16512	2.84911
ENSG00000004139	SARM1	0.0175053	0.0125002	0.0255274	0	0	0.0102995	0	0.0172781	0.0511633	0	0	0	0.0194722	0	0	0.142696
ENSG00000004142	POLDIP2	0.296427	0.5821	0.504314	2.07345	2.04638	2.49983	3.5972	0.975264	1.01077	2.01424	0.827769	2.73637	0.824333	0.758535	0.874352	1.05716
ENSG00000004399	PLXND1	0.297095	2.3015	1.12906	0.863634	1.49163	1.54671	0.428353	0.195492	2.36817	1.17456	0.581821	0.634637	0.550794	2.02732	1.66413	0.642144
ENSG00000004455	AK2	26.2599	48.375	20.2085	33.7972	42.7259	48.7111	47.6934	36.4943	34.3632	40.8722	29.9552	40.3942	26.9299	33.4161	48.3779	34.2235
ENSG00000004468	CD38	0.913601	2.78672	0.0877216	0.25697	0.0217296	0.106178	0.252063	0.111326	1.28565	0.35255	0.188979	0	0.200741	1.2988	0.399228	0.20687
ENSG00000004478	FKBP4	50.9293	19.8149	7.37474	18.3953	26.7841	43.4707	22.1794	35.7388	22.4597	33.7252	26.3244	25.8426	22.9304	25.5092	20.7395	34.3089
ENSG00000004487	KDM1A	21.0242	32.2943	12.0075	29.0194	20.4937	39.3967	40.5426	27.3933	24.5548	25.9307	21.8599	40.1976	29.6399	36.7932	30.9863	31.6441
ENSG00000004534	RBM6	67.2265	35.5155	51.6869	43.435	18.8562	23.3303	20.1017	20.3716	52.9347	36.8299	27.6737	34.9888	38.7139	36.3388	54.7157	52.0947
ENSG00000004660	CAMKK1	0.492018	1.17113	0.669659	0.176995	0.568738	0.19299	0.319227	0.323754	0.455377	0.646367	0.0392558	1.32128	0.529056	0.461647	0.967515	0.60161
ENSG00000004700	RECQL	9.08344	31.8766	7.30296	16.0481	1.66347	11.1764	11.3288	26.6579	17.8924	12.9781	16.823	15.3036	12.2363	13.3232	14.9415	23.7548
ENSG00000004766	CCDC132	5.87288	3.22107	5.24515	15.6965	2.38557	7.80584	4.10625	10.86	14.0628	10.217	9.73834	7.65997	14.6396	7.46886	11.0616	14.1313
ENSG00000004776	HSPB6	0	0	0	0	0	0	0	0	0	0	0	0	0.0435205	0	0	0
ENSG00000004777	ARHGAP33	0	0	0	0	0.0839559	0.0683731	0	0	0	0.0197411	0	0	0	0.0743425	0	0
ENSG00000004779	NDUFAB1	157.62	164.91	392.568	166.223	865.623	378.772	654.694	278.351	173.125	161.785	140.916	77.1097	217.435	112.111	320.46	45.0466
ENSG00000004799	PDK4	0	0	0	0	0	0	0.0257757	0	0	0	0	0	0	0	0	0
ENSG00000004809	SLC22A16	0	0.229747	0.0312787	0	0	0	0	0	0	0.0437246	0	0	0	0	0	0
ENSG00000004838	ZMYND10	0.154526	0.0315267	0.343374	0.238234	1.95632	0.259763	0.23871	0.130731	0.483896	0.750006	0.0528381	0	0.245554	0.536641	0.607726	0.449868
ENSG00000004846	ABCB5	0.0660088	0.188542	0.748675	2.80988	0.296728	0.155348	0.190343	0.369194	1.04501	0.478434	0.0263326	0.110789	0.232514	0.225215	0.605739	0.201779
ENSG00000004848	ARX	0	0.063492	0	0	0	0	0	0	0	0	0.0532055	0	0.271988	0	0.0874217	0.0452997
ENSG00000004864	SLC25A13	8.47186	3.17496	13.9605	4.65906	18.0192	8.46073	2.07911	5.45598	11.0341	10.1796	12.416	5.64731	7.5078	7.50816	9.05823	9.75482
ENSG00000004866	ST7	4.71918	0.425171	11.6626	8.64687	3.99357	7.44749	6.48619	10.883	8.28218	8.45131	5.01442	3.77526	5.81361	9.31096	7.63208	8.89818
ENSG00000004897	CDC27	20.2666	5.81553	11.4102	17.6284	13.673	13.7461	14.2447	24.7134	16.5397	15.3662	21.9729	14.6493	12.4671	15.8909	23.3178	16.8214
ENSG00000004939	SLC4A1	0.0257521	0.018389	1.06401	0.0154397	0	0.0151516	0	0.0508355	0.131716	0.0524959	0	0	0	0	0.0506395	0.0262401
ENSG00000004948	CALCR	0	0	0	0	0	0.183184	1.42151	0	0	0.0470134	0	0	0	0	0	0
ENSG00000004961	HCCS	16.4807	21.6726	14.6301	22.5228	3.62404	7.46658	44.6094	77.8699	46.6916	30.7535	76.0055	28.5565	18.1451	23.8884	53.2221	14.3041
ENSG00000004975	DVL2	2.24537	0.151262	1.2356	1.95583	5.22363	7.72714	2.44331	1.46354	1.85734	3.77116	0.507021	4.90631	1.29595	1.27382	3.66557	0.518019
ENSG00000005001	PRSS22	0	0	0	0	0	0.0542767	1.49633	0.364211	0.0674057	0.501476	0	3.71598	0.205231	0.885231	0	0
ENSG00000005007	UPF1	0.203216	0.40973	0.139456	0.702367	0.644834	2.74296	2.73178	1.817	2.74263	2.97292	2.37483	1.2038	1.17014	1.59064	2.39766	1.85143
ENSG00000005020	SKAP2	29.838	10.7105	21.1574	29.8158	14.3249	8.63667	22.0867	21.5908	10.3519	12.039	12.439	14.1705	15.1723	13.3189	9.43315	17.1406
ENSG00000005022	SLC25A5	1354.51	4898.14	2342.6	2189.76	2476.03	2388.09	2896.42	3131.6	3584.07	1995.8	5510.97	1776.24	1482.81	1279.96	3724.6	2035.53
ENSG00000005059	CCDC109B	0.704069	16.1085	4.95563	14.8927	13.8898	7.92042	41.8843	6.05978	9.05433	5.93238	10.1788	9.35911	6.39072	5.54911	13.4019	4.76361
ENSG00000005073	HOXA11	0	0	0.0812428	0	0	0	0	0	0	0	0	0	0	0.49897	0	0
ENSG00000005075	POLR2J	35.1887	74.06	41.0782	63.9916	113.252	94.1958	126.739	69.3283	74.579	66.2792	97.525	148.515	75.0038	71.8781	90.9122	58.7107
ENSG00000005100	DHX33	20.5057	13.7326	20.5657	13.6042	12.9346	22.5897	9.83592	12.7592	11.8069	12.1862	23.6147	12.147	13.7086	13.3074	11.6359	14.2155
ENSG00000005102	MEOX1	0	0	0.0229593	0	0	0	0	0	0	0	0	0	0	0	0	0
ENSG00000005108	THSD7A	0	0.0171249	0	0	0	0	0	0	0	0.0244436	0	0.120753	0	0.130406	0	0
ENSG00000005156	LIG3	4.24917	8.50568	8.78159	6.52516	10.1404	8.79052	10.2569	11.1209	12.7797	6.94822	5.08532	7.03977	4.11672	5.5945	8.14004	6.87164
ENSG00000005175	RPAP3	33.1435	24.0586	33.6072	44.7064	38.6602	29.0329	50.6719	49.1376	31.1281	31.4812	45.8007	40.5822	53.7613	31.5326	31.0508	38.9952
ENSG00000005187	ACSM3	0.786479	0.208597	3.99774	0.242504	0.73595	5.20907	1.60373	0	0.197028	0.610761	0	0.905158	0.124978	0.0287506	0.0883743	0.13738
ENSG00000005189	AC004381.6	0.0235121	3.6937	3.01725	1.38149	6.02454	2.13038	0.355949	5.01269	2.54262	4.72907	3.93944	1.89421	1.51693	2.91804	3.51385	3.7374
ENSG00000005194	CIAPIN1	76.7037	155.782	82.4594	33.7971	58.0256	81.4332	64.2724	98.2063	63.1962	70.8743	86.1872	32.4552	72.3835	49.8944	54.2718	81.2023
ENSG00000005206	SPPL2B	0.285175	0.167701	0.114158	0.28161	0.614039	0.611926	0.532097	0.0993433	0.269658	0.43315	0	0	0.466495	0.429259	0.593761	0.2393
ENSG00000005238	FAM214B	0.864062	0.20567	0.107695	0.1594	0.234759	0.247673	0.279508	0	0.210451	0.195711	0.530303	0.66934	0.221803	0.155909	0.043567	0
ENSG00000005243	COPZ2	0	0	0	0	0	0	0	0	0	0	0	0	0.159624	0	0	0.14622
ENSG00000005249	PRKAR2B	0	0.243796	0.0165957	1.8832	0.591973	0.220962	0.406106	1.31422	1.12259	0.951164	3.10533	0.68763	1.59505	1.44152	1.14131	1.94814
ENSG00000005302	MSL3	5.32436	18.8776	6.09604	5.04975	8.07746	6.15616	20.9705	25.7818	11.983	3.1515	9.99109	4.11012	4.91142	7.73804	9.33906	7.22108
ENSG00000005339	CREBBP	3.65717	5.86956	4.99944	4.47049	4.38933	4.26867	6.29679	7.33621	9.78088	9.30491	10.5809	3.9332	3.92985	7.04154	15.3606	6.16255
ENSG00000005379	BZRAP1	0.0502986	0.119724	0.0244495	0.0402089	0	0.0591876	0.223605	0.0992912	0.0612538	0.0455708	0.0200654	0.168842	0.102575	0.0965327	0.230786	0.0683356
ENSG00000005381	MPO	0	0	0	0	0	0	0	0	0	0	0	0	0	0	0	0
ENSG00000005421	PON1	0.0248947	0.0533303	0.024202	0.0597027	0	0.0292942	0.125626	0	0.0727603	0.202992	0	2.25629	0.166151	0.0637036	0.293721	0.405863
ENSG00000005436	GCFC2	6.9113	4.20521	3.62546	6.85436	6.57426	6.82808	3.2074	6.53734	4.83954	2.99386	2.7571	3.76996	5.78189	4.69771	3.96391	7.98123
ENSG00000005448	WDR54	9.17155	3.75902	4.08886	5.7266	2.56155	6.25831	2.87554	4.2852	2.26026	4.0564	3.18248	0.273257	1.59973	1.11097	2.45449	2.599
ENSG00000005469	CROT	0.100676	0.215673	0.019575	0.482887	0.0387916	0	0.6532	0	0.823899	0.6841	0.144585	2.23047	0.537543	0.463722	0.791889	2.66719
ENSG00000005471	ABCB4	0	0	0	0	0.582115	1.01052	0	0	0	0.0648363	0	0	0.283035	0	0	0
ENSG00000005483	KMT2E	10.7932	5.90407	13.0097	10.8872	10.7656	10.7054	9.01629	9.12348	11.9095	9.19228	3.382	8.1702	10.5457	7.47624	8.56845	7.89531
ENSG00000005486	RHBDD2	0.0680825	0.0729245	0	0.48983	0.327911	0.280401	0.0736212	0	0.0994934	0.138787	0	0	0.0757321	0.130664	0.133879	0.0693727
ENSG00000005513	SOX8	0	0	0	0	0	0.036228	0.0110973	0	0	0	0	0	0	0	0	0
ENSG00000005700	IBTK	16.3044	9.75752	11.9908	19.3102	13.5085	6.34972	5.45826	31.0808	40.0764	23.3634	45.5215	13.3991	29.8475	32.7506	33.1412	45.6008
ENSG00000005801	ZNF195	53.6405	46.4346	59.0955	64.5788	36.244	36.246	39.7247	39.1345	39.2885	25.5084	52.8096	40.7519	33.4971	35.9404	44.6131	39.6548
ENSG00000005810	MYCBP2	3.46772	1.47966	4.69905	8.87757	4.18059	2.79381	3.02134	1.57906	4.72562	4.47558	3.10621	4.49906	3.75322	4.58925	4.03284	4.73437
ENSG00000005812	FBXL3	2.17174	5.3952	1.18872	3.01994	6.64513	0.0644255	1.3288	5.36788	6.50743	5.90283	7.77545	3.49189	4.26309	5.95427	6.45967	4.05388
ENSG00000005844	ITGAL	0.968814	0.253956	0.655724	0.485272	0.354393	0.461784	0.495083	0.435754	0.627249	0.499985	0.0880601	0.987982	0.518372	0.282432	0.868147	0.549818
ENSG00000005882	PDK2	0.0371683	0.0928939	0.234872	0.20056	0.179017	0.174948	0.133974	0	0.407373	0.202048	0.0444823	0.187149	0.516806	0.0475555	0.146177	0.0378726
ENSG00000005884	ITGA3	0.455056	0.458257	0.748667	0.825487	0.561979	0.810078	1.8926	0.621898	0.903721	0.951422	0.16757	0.58751	0.661934	0.955449	0.963665	0.665795
ENSG00000005889	ZFX	16.1981	7.88831	11.2246	11.6641	1.9392	1.54277	6.03678	17.2818	27.8122	6.88562	22.0479	7.92178	8.44919	12.2184	21.4566	8.94632
ENSG00000005893	LAMP2	26.0477	57.964	42.6881	14.0952	24.8772	22.1949	18.1832	139.915	153.026	77.2009	58.3978	40.8961	70.8831	78.1014	112.237	145.314
ENSG00000005955	GGNBP2	0.932343	0.913798	0.47986	0.56995	0.704394	0.774432	1.14657	0.721757	1.01519	1.118	0.568844	1.47279	1.34213	0.678315	0.79087	0.931383
ENSG00000005961	ITGA2B	0.0383615	0.0821795	0.149177	0.298997	0.332574	0.135423	1.46571	0	0.11212	0.130334	0.0918206	0	0.0213359	0.0245411	0.226305	0.156354
ENSG00000005981	ASB4	0.41784	0.071609	0.22748	0.5812	0.257597	0.275342	0.0361466	0.263946	0.635041	0.590562	0.200025	0.504936	0.0929575	0.577379	0.32866	0.102182
ENSG00000006007	GDE1	26.1648	17.5247	3.59776	13.2089	21.8892	5.83178	13.2613	30.4177	27.2935	24.2348	21.2901	7.19201	25.8547	27.5789	34.4709	23.7718
ENSG00000006015	C19orf60	1.76357	1.72232	6.00076	1.24395	1.6988	1.98369	2.6736	2.20145	2.76672	4.0885	0.496613	1.82822	1.64439	1.85823	3.77392	4.43963
ENSG00000006016	CRLF1	0	0	0	0	0	0.0419796	0.154309	0.0704236	0.104268	0.19393	0	1.43704	0.158733	0.228224	0.140304	0.36351
ENSG00000006025	OSBPL7	0	0.0203027	0	0	0	0	0.0204967	0.0841889	0.270072	0.135238	0.374296	0	0.0948799	0.309211	0.0559095	0
ENSG00000006042	TMEM98	2.68175	0.267686	0.252303	0.103733	0.0833311	0.101796	0.353395	0.370002	0.632099	0.901333	0.0690208	0.580779	0.673596	0.830129	0.850558	0.35259
ENSG00000006047	YBX2	0.182535	0.0601591	0	0.0505106	0.108204	0.132181	0.354281	0.0831534	0.0410385	0.0954104	0.134434	0	0.171807	0.125756	0.220887	0
ENSG00000006059	KRT33A	0	0	0	0	0	0	0	0	0	0	0	0	0	0	0	0
ENSG00000006062	MAP3K14	0	0	0	0	0	0	0	0.14132	0.0627711	0.0583745	0	0.288373	0.0477799	0	0.0563102	0.145892
ENSG00000006071	ABCC8	0.0898427	0	0	0.0153901	0	0.0151029	0	0	0	0.0174424	0	0	0	0	0	0.0784673
ENSG00000006074	CCL18	0	0	0	0	0	0	0	0.762533	0	0	0	0	0	0	0	0
ENSG00000006075	CCL3	0	0	0	0	0	0	0	0	0	0	0	0	0	0	0	0
ENSG00000006114	SYNRG	8.7399	5.40331	7.5753	9.80004	3.99619	5.41192	3.35473	3.29722	4.2801	3.73748	4.59299	3.05115	2.89497	4.01572	4.58303	5.09792
ENSG00000006116	CACNG3	0	0	0	0	0	1.48603	0	0	0	0	0	0	0	0	0	0
ENSG00000006118	TMEM132A	0.0802932	0.0458686	0	0	0.154689	0.11338	0.382031	0	0.117338	0.371005	0	0	0.142904	0.164372	0.315781	0.130904
ENSG00000006125	AP2B1	5.44215	44.0003	21.5612	23.1676	8.84509	5.69924	21.2674	14.1857	10.9929	11.8792	16.6221	8.35821	10.7165	6.1565	9.09014	11.8399
ENSG00000006128	TAC1	0	0.0368448	0	0	0	0	0	0	0	0.771338	0	0	0	0	0	0
ENSG00000006194	ZNF263	0.367219	2.88446	4.72216	2.38181	5.17736	7.34597	7.85763	3.22912	4.24434	8.05291	5.23381	2.01711	2.65511	5.36048	3.74183	2.82334
ENSG00000006210	CX3CL1	0.231629	0.157525	0.439645	0.238069	0.191247	0.181709	0.357817	0.195961	0.419087	0.584601	0.0264008	0.222151	0.269923	0.282248	0.563927	0.516992
ENSG00000006282	SPATA20	0	0	0	0	0.0696035	0	0	0.0713191	0	0.049099	0	0	0	0	0	0
ENSG00000006283	CACNA1G	0	0.0174506	0.0475158	0	0	0	0.0176173	0	0	0.0221408	0	0	0	0	0.0320368	0
ENSG00000006327	TNFRSF12A	0.0380986	0	0	0.31979	1.24778	0.0448316	0.0549307	1.20333	2.83947	2.95125	3.1005	1.53467	1.48328	4.33837	0.599344	1.78575
ENSG00000006377	DLX6	0.0277472	2.47671	0.0269751	2.39557	1.76406	2.41616	1.3602	4.87488	2.91951	4.44962	14.0799	2.79424	3.8581	2.66261	4.91064	2.88384
ENSG00000006432	MAP3K9	0.177439	0.118531	0.723395	0.199041	0.893207	0.148178	0.160927	0.12429	0.577158	0.420052	0.260306	0.230564	0.197375	0.227026	0.675329	0.699876
ENSG00000006451	RALA	4.10658	6.81591	4.16496	1.75675	6.71411	5.58982	4.91273	6.00322	4.24951	5.79205	8.81985	3.12955	6.74087	6.70268	5.76182	4.29749
ENSG00000006453	BAIAP2L1	4.35963	12.1878	3.22594	11.8099	10.0313	4.34084	12.177	14.3899	16.5079	14.5361	12.0827	20.7962	14.0379	15.1531	14.9244	17.3733
ENSG00000006459	JHDM1D	4.8678	7.55758	6.24054	6.11811	4.39679	5.50089	5.47754	4.02879	3.56689	3.98234	4.81898	4.30492	1.47256	2.58478	5.0708	0.969527
ENSG00000006468	ETV1	0.00946823	1.03444	4.86013	0.43143	1.38632	3.24218	1.38561	0	0.0276731	0.231613	0	0.190697	0.136917	0	0.0744742	0
ENSG00000006530	AGK	5.51431	4.24603	2.24447	0.219081	0.959964	1.58312	1.97567	2.78694	5.971	3.79214	4.81042	4.51609	3.54731	2.31637	2.61289	5.14493
ENSG00000006534	ALDH3B1	0.413431	0.163149	0.793279	0.300058	0.230564	0.896175	0.305886	0.021477	0.540576	0.665356	0.208331	0.219126	0.350963	0.431528	0.727404	0.443437
ENSG00000006555	TTC22	0.363127	0.354834	0.390184	0.412511	0.11046	0.157427	0.372002	0.377277	0.837886	0.129866	0.0457456	0.962322	0.31889	0.24453	0.526151	0.545275
ENSG00000006576	PHTF2	1.0474	0.173299	6.73041	9.75651	7.0133	4.28368	5.44203	5.37071	9.07177	7.46427	6.0535	6.04561	8.90859	6.42269	4.72207	7.91323
ENSG00000006606	CCL26	0	0	0	0	0	0	0	0	0	0	0	0	0	0	0	0
ENSG00000006607	FARP2	0.179192	0.579572	1.66009	0.404463	0.852904	0.17365	2.18846	0.56181	3.92798	2.97958	1.38764	2.12298	1.80566	1.34865	1.32656	2.12661
ENSG00000006611	USH1C	0	0	0	0	0.319312	0.055724	0	0	0	0.032178	0	0	0	0	0	0
ENSG00000006625	GGCT	59.8964	68.1453	41.2749	107.243	52.0793	90.7475	82.98	60.2485	51.0528	60.735	158.368	108.122	90.9973	74.0552	51.0137	113.955
ENSG00000006634	DBF4	17.6064	17.5382	17.2756	23.5449	17.6848	10.6478	18.3899	24.484	23.2186	21.192	18.2119	21.4213	22.4058	18.6746	20.8502	24.2424
ENSG00000006638	TBXA2R	0.735385	1.01524	2.14477	0.587871	0.472252	0.346139	0.724525	0.387114	0.788088	1.19927	0.0586729	0	0.845278	1.12908	0.964052	0.899185
ENSG00000006652	IFRD1	20.4909	10.3462	28.3885	27.9518	15.1668	3.7121	30.8521	29.2077	40.1031	39.305	49.3136	22.7717	28.9108	40.0762	26.6796	38.4019
ENSG00000006659	LGALS14	0	0	0	0	0	0.485965	0	0	0	0	0	0	0	0	0	0
ENSG00000006695	COX10	15.5318	25.4551	11.0543	21.4259	12.9036	13.1707	14.8383	23.5882	19.9661	21.138	33.7143	14.3414	16.5838	16.1712	24.1536	18.0481
ENSG00000006704	GTF2IRD1	0.501151	0.295625	0.201238	0.130638	0.041978	0.346139	0.25918	0.150544	0.509471	0.310923	0.156461	0.43885	0.242374	0.209088	0.342774	0.177617
ENSG00000006712	PAF1	4.48682	7.49061	2.28628	8.12593	6.73643	6.37212	11.1313	13.133	10.6719	13.7091	6.88808	4.36259	2.78805	9.58107	9.12723	9.08064
ENSG00000006715	VPS41	16.1259	8.48363	9.56003	12.1422	3.96426	4.10355	10.2277	11.9721	8.24564	7.13826	13.6869	10.7971	6.20412	5.98604	5.23891	6.2018
ENSG00000006740	ARHGAP44	0.996191	0.22681	1.2913	3.68749	0.750996	2.07266	0.249793	1.11151	1.4769	1.29497	0.518357	0.581566	1.71839	1.38542	2.0441	1.82418
ENSG00000006744	ELAC2	1.16298	3.92025	0.71495	1.68164	3.1631	3.22001	4.33991	5.23298	8.09777	10.9705	4.05267	3.27236	5.45994	5.9957	6.72619	4.60064
ENSG00000006747	SCIN	0.122275	0.0873141	0.118873	0.0244368	1.60972	0.0239807	0.161605	0.52298	1.16147	4.15432	0.829239	0	0.680068	0.208595	0.240445	0.913676
ENSG00000006756	ARSD	0.0991347	0.123883	0.903529	0.17831	0.143241	0.189563	0.0357332	0.0489239	0.235417	0.202087	0.118642	0	0.303251	0.110984	0	0.126267
ENSG00000006757	PNPLA4	13.0437	13.7142	11.0036	14.436	20.5638	9.32535	30.5742	23.8775	22.0816	14.712	26.4561	4.96401	11.4936	6.98608	18.7898	11.5136
ENSG00000006788	MYH13	0	0.0217523	0.00987146	0.328744	0.195622	0.0119485	0.00732003	0.320709	0	0.0551974	0	0	0.0338846	0	0.319473	0.0620784
ENSG00000006831	ADIPOR2	8.54408	3.43119	14.6483	8.39464	13.8551	7.47032	14.3262	8.1976	14.0671	19.3308	5.36976	5.44773	11.4509	10.9115	16.1443	11.4134
ENSG00000006837	CDKL3	1.50945	0.655173	1.12217	1.66803	0.684241	0.801033	1.77093	1.11009	1.51382	1.89046	0.212526	1.19221	0.757216	1.17392	0.931203	0.965051
ENSG00000007001	UPP2	0.131272	0.0937387	0	0.409264	0.101161	0.494308	0.246049	0	0	0.0713599	0	0	0.20443	0.369507	0.309764	0
ENSG00000007038	PRSS21	0	0	0	0	0	0	2.3461	0.435545	1.77337	1.42427	0.39608	0	0.306784	0.705741	2.38626	0.337227
ENSG00000007047	MARK4	0.184093	0.0438191	0.155108	0.309047	0.070933	0.15886	0.0530853	0.218044	0.125546	0.183469	0	1.11233	0.286689	0.361162	0.337872	0.350153
ENSG00000007062	PROM1	80.0699	64.2826	111.868	53.2678	45.5384	45.389	37.1323	61.7212	69.4291	56.835	23.4331	49.4429	65.9617	59.3764	42.5497	70.4882
ENSG00000007080	CCDC124	19.2697	9.17342	16.4361	21.072	5.13667	4.34964	5.46053	30.3835	36.0414	61.1871	11.3133	26.8502	10.4478	38.9982	64.1074	17.7826
ENSG00000007129	CEACAM21	0	0	0	0	0	0.044487	0	0	0	0	0	0	0	0	0.148684	0
ENSG00000007168	PAFAH1B1	41.3326	20.7284	13.6354	23.0798	19.6497	20.9246	36.6549	35.4239	21.5333	20.4992	35.1022	24.2433	22.1345	28.8374	26.2539	25.7862
ENSG00000007171	NOS2	0	0.0218634	0	0	0	0	0	0	0	0.083219	0	0	0.0681154	0	0	0
ENSG00000007174	DNAH9	0.0697413	0.0298805	0.0632807	0.0334509	0.0716587	0.0547109	0.0569802	0.247809	0.0407669	0.0442302	0.0445146	0.280928	0.082749	0.136821	0.0731418	0.0852754
ENSG00000007202	KIAA0100	0.914881	2.08932	1.62782	4.98843	3.14269	3.13829	5.41942	1.73786	2.76224	3.44848	1.71467	4.51968	2.16976	3.03682	2.20637	2.4097
ENSG00000007216	SLC13A2	0	0	0	0	0	0	0	0	0	0	0	0	0	0	0	0
ENSG00000007237	GAS7	0.0875419	0.511461	1.46228	1.45052	2.17717	0.280944	0.768784	0.879765	2.30275	2.70387	3.14305	1.8433	1.381	2.28086	2.34743	2.67603
ENSG00000007255	TRAPPC6A	0	7.54229	5.48162	2.57115	3.82495	2.05591	5.78233	0	3.82981	9.28166	0	0	1.32508	0.914483	4.68494	2.91314
ENSG00000007264	MATK	0.0899149	0.0642064	0.145689	0	0.0577418	0.21161	0.151246	0.0591651	0.437995	0.24439	0.0717389	0	0.0333392	0.613561	0	0.122158
ENSG00000007306	CEACAM7	0	0.073364	0	0	0	0	0	0	0	0	0	0	0	0	0	0
ENSG00000007312	CD79B	0	0.0719476	0	0	0	0	0	0	0	0	0	0	0	0	0	0
ENSG00000007314	SCN4A	0	0	0	0	0	0	0	0	0	0	0	0	0.0273334	0	0	0
ENSG00000007341	ST7L	1.5107	5.36356	2.53929	0.965001	1.11522	0.614712	3.16542	1.39354	3.46627	3.28105	1.25038	1.56399	3.64357	6.34059	3.72029	5.06396
ENSG00000007350	TKTL1	0	0	0	0	0	0	0	0	0	0	0	0	0	0	0	0
ENSG00000007372	PAX6	0.0369428	0.0527602	0	1.09638	0	0	0	0.729264	0.269934	0.36399	0.331593	1.3021	0.503396	0.330868	0.617484	0.112929
ENSG00000007376	RPUSD1	0.769878	4.10201	0.172721	2.02386	2.56709	3.69343	9.58454	1.34441	3.15886	4.46677	3.47287	0.596381	1.11988	2.87932	6.52144	2.65512
ENSG00000007384	RHBDF1	0	5.91995	0	0	2.22287	0.176	3.54278	0.632683	3.06002	2.11975	0.511427	1.93654	0.855631	1.50359	2.605	1.17567
ENSG00000007392	LUC7L	8.59556	0.617127	3.2699	6.49789	9.58487	4.20526	10.1031	11.8499	9.76227	8.34842	2.29221	3.99872	2.88399	6.63448	11.2071	3.33202
ENSG00000007402	CACNA2D2	1.92951	1.03752	0.983112	1.63073	0.40308	3.3784	2.96632	0.757195	0.713422	0.347523	0	0.35116	0.853349	0.594876	0.639991	0.236876
ENSG00000007516	BAIAP3	0	0.0097586	0	0	0	0.0160811	0.0295555	0	0	0.0185722	0	0	0.0152015	0	0	0
ENSG00000007520	TSR3	0.0514316	0.110179	0.0500006	0.493376	1.08994	0	1.89093	1.62445	1.65353	1.32802	1.10794	0	0.0572103	1.84253	2.02273	0.41925
ENSG00000007541	PIGQ	0.382811	0.227798	1.0131	0.102007	0.32778	0.225232	0.153316	1.17551	0.497268	0.404634	0.203618	1.49919	0.402166	0.78911	0.250923	0.303384
ENSG00000007545	CRAMP1L	0.477086	0.152717	0.407834	0.374809	1.69564	1.14216	0.284633	1.5101	1.41843	1.22965	1.75228	0.414175	0.741136	0.841949	1.58515	0.871675
ENSG00000007866	TEAD3	0	0.382591	0.312525	1.31062	1.7754	0.882655	0.123599	0	0.375827	0.582505	1.07724	1.0791	1.28732	1.50813	0.505715	3.40663
ENSG00000007908	SELE	0	0	0	0	0	0	0	0	0	0	0	0	0	0	0	0
ENSG00000007923	DNAJC11	15.5431	10.6578	21.1174	12.0857	14.4701	11.0194	10.8849	18.5621	16.2808	16.7149	15.3435	9.5276	8.95617	10.2275	17.6172	19.2019
ENSG00000007933	FMO3	0.0306322	0.0656216	0.11912	0.146925	0.118029	0.0360457	0.287077	0	0.268589	0.374665	0	0	0.102222	0.0391928	0	0.124851
ENSG00000007944	MYLIP	0.0914585	0.0653086	2.02279	0.356423	3.56804	6.56491	3.31311	5.9579	1.53702	7.61294	13.5725	0.46051	3.84048	5.29505	1.97831	7.8281
ENSG00000007952	NOX1	0	0.180509	1.08131	0	0.146101	0.535427	0.0182234	0.149702	0.369412	0.171769	0.907586	0	0.253069	0	0	0
ENSG00000007968	E2F2	6.30551	10.3068	8.87183	4.17922	6.762	3.7534	5.98393	5.49432	4.66131	9.75755	2.82986	1.48825	2.80833	5.92469	5.03722	2.61016
ENSG00000008018	PSMB1	265.147	326.43	368.449	331.936	507.898	426.612	384.168	365.385	238.066	340.04	389.295	290.521	376.1	311.236	291.492	397.699
ENSG00000008056	SYN1	0	0	0	0	0	0	0	0	0.0291677	0	0	0	0	0	0	0
ENSG00000008083	JARID2	11.0419	14.1196	19.925	14.7056	18.726	25.2806	24.2887	6.53473	7.27264	10.4921	3.05772	12.3054	8.62493	15.9043	12.9317	7.65166
ENSG00000008086	CDKL5	2.92017	8.27494	0	1.70647	0.32046	0.217483	4.98309	6.31178	1.7826	1.10516	0.398141	1.11673	0.657878	2.27012	5.0881	0.338981
ENSG00000008118	CAMK1G	0	0.0524319	0	0	0	0	0	0	0	0	0	0	0	0	0	0
ENSG00000008128	CDK11A	0.168679	0.12045	0.117133	0.577899	0.371393	0.0283556	0.694865	0.951369	0.457789	0.523969	0.230711	0	0.160827	1.10993	0.75816	0.294644
ENSG00000008130	NADK	4.27593	0.274179	0.407212	2.38576	5.24529	5.52448	5.05786	3.10072	2.90755	2.08722	0.751936	1.40605	0.9901	1.98738	2.26509	2.66752
ENSG00000008196	TFAP2B	1.70934	0	0	0.10579	0.127476	0.012977	0.492908	0	0	0.0749359	0.0527925	0	0.0490685	0	0	0
ENSG00000008197	TFAP2D	0	0	0	0	0	0	0.0269356	0	0	0	0	0	0	0.191222	0	0
ENSG00000008226	DLEC1	0	0.0213122	0.193435	0.0238588	0	0	0.00717194	0.0392777	0	0.0270404	0.738187	0	0.0774645	0.0127288	0.117379	0
ENSG00000008256	CYTH3	0	0.152	0.234531	1.32727	0.38275	0.116891	1.289	1.79284	3.1729	1.54283	0.509497	2.71522	3.29911	1.34359	2.67889	1.38813
ENSG00000008277	ADAM22	0	0	0	0	0	0	0.0148126	0	0.180162	0.018616	0	0	0.380932	0.0963948	0.215492	0.0697889
ENSG00000008282	SYPL1	15.544	138.141	43.8031	56.7364	60.0071	43.8565	44.2228	70.1106	64.3242	16.2371	13.5875	45.7928	81.0305	34.186	62.301	56.6917
ENSG00000008283	CYB561	6.11326	3.29541	6.5064	6.77947	6.15817	0.564206	3.44211	3.27329	1.92688	3.90963	1.33892	2.8166	3.35562	5.00997	3.53566	2.15779
ENSG00000008294	SPAG9	7.07838	9.35307	12.944	9.44214	4.88306	6.18333	8.85194	7.29157	7.8597	10.7012	10.0804	6.92586	4.66748	6.03109	7.59775	8.83454
ENSG00000008300	CELSR3	0	0.0228807	0.14537	0	0.113173	0.0188524	0.177094	0.189757	0.0468253	0.072576	0.0127825	0.0537794	0.172271	0.109325	0.0630085	0.0217662
ENSG00000008311	AASS	4.23165	0.211804	6.01707	1.25669	0.342861	0.67479	1.32573	6.67493	15.6911	4.54155	0.0946607	4.18177	2.83746	2.12521	10.6543	7.93861
ENSG00000008323	PLEKHG6	0.575386	1.42338	0.459488	0.123205	0.435486	0.0241811	0.0592567	0.0405655	0.300303	0.0558539	0.983729	0	0.228584	0.131462	0.242454	0.3769
ENSG00000008324	SS18L2	78.4006	81.2731	80.0183	95.3287	121.869	105.62	149.529	90.6416	71.2059	66.1355	125.981	91.0042	113.63	74.6861	74.683	82.1261
ENSG00000008382	MPND	0.0793662	2.55032	0.501527	0	0.53516	0.747138	0.228861	0.0783359	0.289957	0.593226	0	0	0.176567	0.253865	0	0.485221
ENSG00000008394	MGST1	0.623847	5.3245	16.1442	15.4243	44.2404	12.7243	6.38192	28.1485	12.416	25.6363	12.3013	9.8723	27.9229	28.9249	11.216	35.658
ENSG00000008405	CRY1	0.867067	1.52407	6.14375	6.83807	2.73054	8.98648	1.71894	4.14739	7.04215	3.89762	6.74497	2.35084	5.32323	6.03758	7.08239	5.81069
ENSG00000008438	PGLYRP1	0	0	0	0	0	0	0	0	0	0	0	0	0	0	0	0
ENSG00000008441	NFIX	0	0.0660408	0	0	0	0.204053	0	0.0228208	0	0.0157108	0	0	0	0	0	0
ENSG00000008513	ST3GAL1	27.2345	12.004	16.2	4.29119	19.7818	22.1892	19.0579	5.887	5.60519	3.96556	4.04127	5.54437	4.35841	5.9289	6.49583	1.68299
ENSG00000008516	MMP25	0	0	0	0	0	0	0	0	0	0	0	0	0	0	0	0
ENSG00000008517	IL32	0.555506	0.429732	4.00537	0.943658	0.981026	10.8402	0.133488	0.0913824	0.338249	0.943671	3.98891	0	0.463441	0.592291	0.54618	0.471694
ENSG00000008710	PKD1	0.524531	0.1227	0.15386	0.0108443	0.0522691	0.127703	0.394434	0.0892624	0.132161	0.202791	0.0216465	0.0910728	0.176046	0.161994	0.604643	0.0829351
ENSG00000008735	MAPK8IP2	0.159967	0.10607	0.211057	0.150713	0.110066	0.56471	0.247115	0.112779	0.200374	0.186339	0.164095	0.115066	0.20336	0.409342	0.359499	0.139712
ENSG00000008838	MED24	2.62544	2.78873	0.638098	4.74195	1.77032	1.40955	4.58976	2.78571	3.23724	3.4565	0.471311	5.12259	1.36895	2.33041	1.61335	1.13696
ENSG00000008853	RHOBTB2	0	0	0	0	0.610055	0.538226	0	0.254667	0.32564	0.0956309	0.224574	0.472422	0.156549	0.480178	0	0.0239005
ENSG00000008869	HEATR5B	5.17546	3.44446	6.76862	7.60477	2.51499	2.08088	0.747535	5.09914	7.57677	7.04608	3.7673	4.56856	5.15964	5.83999	7.68293	9.45275
ENSG00000008952	SEC62	24.6549	32.7923	31.6715	30.6377	54.7934	41.3362	46.5079	26.6309	25.3332	19.3524	11.346	25.4851	31.1712	31.2959	25.3798	22.7319
ENSG00000008988	RPS20	481.012	554.309	522.529	720.823	915.227	956.781	942.156	505.902	501.964	550.308	628.501	914.568	561.5	519.531	515.517	463.835
ENSG00000009307	CSDE1	152.713	180.916	204.425	208.285	73.1236	78.4229	98.1572	161.603	126.158	147.324	214.344	130.242	88.5194	107.451	97.0221	121.278
ENSG00000009335	UBE3C	11.6147	12.3708	8.48644	10.6873	9.23313	2.31624	8.63744	7.24034	8.59382	10.2682	10.4471	7.01783	5.86144	9.91744	10.5782	7.69881
ENSG00000009413	REV3L	10.0874	6.87842	11.3202	12.2077	5.50438	6.42905	4.34639	9.86434	13.983	15.8484	4.75917	8.57295	16.6171	14.212	9.90656	24.4308
ENSG00000009694	TENM1	0.00495923	0	0.00482125	0	0	0	0	0	0	0	0	0	0	0	0.0195039	0
ENSG00000009709	PAX7	0	0.0329727	0	0	0	0	0	0	0	0	0	0	0.0385225	0	0	0
ENSG00000009724	MASP2	0	2.7514	0.535123	2.64014	0.252487	2.4058	1.85179	1.39704	0.727782	2.06604	0	3.1675	0.699754	0.201219	2.57713	0.854658
ENSG00000009765	IYD	0.343707	0.49609	0.412348	0.324452	0.479016	0.774476	0.822415	0.274283	0.566402	0.387594	0.280062	0.294575	0.203364	0.327481	0.690254	0.44709
ENSG00000009780	FAM76A	64.7898	29.3204	43.1762	53.9424	22.5817	27.6066	32.7143	58.9071	42.6918	29.2038	57.1408	36.8191	49.2225	38.9829	61.5346	48.9425
ENSG00000009790	TRAF3IP3	0	0	0.0188221	1.60188	0	0.888513	0	0	0.0848797	0.289427	0	0	0.172289	0.247715	0.0761432	0.236733
ENSG00000009830	POMT2	0.373592	2.13419	0.814442	2.13128	1.72302	2.27801	0.359097	0.357568	1.81985	1.36929	0.216779	1.48208	1.03262	0.970478	0.801425	0.853627
ENSG00000009844	VTA1	24.1055	35.3163	29.0768	55.1159	32.298	20.8834	27.7649	52.9361	35.506	34.3913	45.7881	43.3287	47.3543	38.1161	31.8753	57.0956
ENSG00000009950	MLXIPL	0.253534	0.208896	0.322319	0.3274	0.0751454	0.367187	0.435843	0.500485	0.627008	0.424067	0.0466806	0.392797	0.368796	0.0748585	0.613606	0.437188
ENSG00000009954	BAZ1B	0.419072	0.635908	0.865751	0.628141	1.15049	1.14653	1.09515	0.723856	0.857384	0.925474	1.07831	0.422021	0.862393	0.750662	0.988888	0.661871
ENSG00000010017	RANBP9	4.82603	9.64927	5.70996	8.02782	3.56078	14.5235	16.1075	13.0942	13.0548	8.98669	12.4362	6.82467	11.7417	15.7915	10.2573	7.40761
ENSG00000010030	ETV7	0	0	0	0	0	0	0	0	0	0.080557	0	0	0	0	0	0
ENSG00000010072	SPRTN	5.04754	6.20819	0.838223	9.80038	3.9451	1.14141	7.4977	8.04923	7.11379	7.32346	5.24538	2.89427	5.55472	7.95201	5.36901	9.70067
ENSG00000010165	METTL13	4.82305	9.89305	13.2633	10.3916	7.47791	13.4763	12.8412	9.93814	8.42419	9.32263	21.7087	14.1259	9.0841	6.90848	12.0914	8.38002
ENSG00000010219	DYRK4	9.04692	8.58351	3.99782	8.64824	5.36288	7.81681	22.5076	9.30414	4.34531	3.52509	7.95002	8.6009	6.19287	3.76396	6.22031	2.19178
ENSG00000010244	ZNF207	24.336	25.2982	21.1784	25.3488	15.6311	14.7114	16.4336	31.9779	29.476	29.328	20.2308	24.2923	27.4883	27.8784	21.3641	31.7456
ENSG00000010256	UQCRC1	69.7588	12.9938	65.6888	41.7083	59.0688	58.5524	48.664	65.4837	38.5934	60.0505	27.2119	45.0818	27.6568	33.3363	83.3439	28.813
ENSG00000010270	STARD3NL	0.0525016	4.83625	2.56906	15.7807	5.90024	4.98359	6.82535	11.4695	4.68016	6.3026	4.81719	15.1564	10.7652	6.65021	8.25924	8.88042
ENSG00000010278	CD9	493.623	465.878	316.913	85.735	304.342	351.352	186.157	135.132	138.633	130.097	61.7393	100.256	215.488	246.228	213.242	110.916
ENSG00000010282	HHATL	0	0	0	0	0	0	0.0741344	0	0	0.232924	0	0	0	0	0	0
ENSG00000010292	NCAPD2	33.5203	16.3085	14.9216	16.4288	11.4106	8.94919	26.2167	27.0687	18.3043	22.6598	10.729	17.9863	14.3045	16.9694	19.3962	15.3812
ENSG00000010295	IFFO1	0.247389	3.62144	0.240506	0.716895	0.119152	0.436664	0.936302	0.244178	0.572416	0.196119	0.19738	0	0.229321	0.316525	0.324315	0.29409
ENSG00000010310	GIPR	2.79898	0.444154	2.38096	1.14207	1.16086	0.434576	0.560497	1.57317	0.994177	0.792466	0.558294	0.195741	0.886473	1.04451	1.75822	1.0299
ENSG00000010318	PHF7	0.420194	0.257187	0.262609	2.77122	4.04762	0.0353181	1.01694	0.710981	0.219306	1.67235	0	0.604501	1.60253	1.99688	3.18708	2.50777
ENSG00000010319	SEMA3G	0	0.0465919	0	0	0	0	0	0.0515204	0	0	0	0	0	0	0	0
ENSG00000010322	NISCH	0.0358483	1.02394	1.85871	0.730762	2.44025	1.46237	3.79032	0.259475	0.838199	1.28291	1.31568	0.722011	0.677894	0.963198	2.44376	1.4124
ENSG00000010327	STAB1	0.0161275	0.00575816	0	0	0	0.0379553	0	0	0	0.0219174	0	0.243615	0.0717583	0	0	0
ENSG00000010361	FUZ	0	0.0272542	0	0	0	0	0	0	0	0.155607	0	0	0.169821	0	0	0
ENSG00000010379	SLC6A13	0	0.104464	0	0.80693	0	0	0.0632772	0.057757	0	1.59049	0.140063	1.47321	0.162729	0	0.575343	0.119251
ENSG00000010404	IDS	0	0	0.277349	0	0	0	0.00604894	0	0.012262	0.0342095	0	0	0	0.0214714	0	0
ENSG00000010438	PRSS3	8.73571	10.5384	41.4982	16.1094	42.4569	48.672	7.63344	0	1.35397	0.449693	0.475214	10.6632	2.50292	0	0.780823	0
ENSG00000010539	ZNF200	20.2265	31.4935	17.8315	4.59096	7.5762	4.9069	11.7464	13.8854	12.7732	8.61143	6.78427	8.96648	6.05809	9.28457	15.9329	6.74393
ENSG00000010610	CD4	0	0	0.0199585	0	0	0	0.0295998	0	0.0600027	0	0	0	0	0	0	0
ENSG00000010626	LRRC23	0	0	0	0	0	0	0.056583	0	0	0	0	0	0.0873081	0.25106	0	0
ENSG00000010671	BTK	0	0	0	0	0	0	0	0	0	0	0	0	0	0	0	0
ENSG00000010704	HFE	0.713553	0.544078	0.952366	0.710605	0.419398	0.469638	0.470808	0.811724	1.16648	0.838236	0.202636	1.21792	0.793726	1.00581	1.23667	0.764044
ENSG00000010803	SCMH1	0.859781	0.204651	0	0.0229104	3.31282	1.86607	0.179058	0.678896	0.558424	0.103862	2.56099	0	0.170024	0.611143	0.450852	0.272556
ENSG00000010810	FYN	0.845815	3.71195	9.35344	2.47217	5.29589	5.37043	5.11935	2.71321	0.721025	3.83156	2.69934	2.83922	0.568429	0.450912	1.66323	0.466831
ENSG00000010818	HIVEP2	0	0	0	0	0.304013	0	0	0.0389383	0.490038	0.848881	0.094427	0	0.329123	0.277615	0.0517176	0.723565
ENSG00000010932	FMO1	0.0408495	0.0729245	0.238278	0	0.0393493	0.0480687	0.0294485	0	0.507416	0	0	0	0.181757	0.0261327	0.0803274	0
ENSG00000011007	TCEB3	26.445	24.464	33.0892	35.5924	17.0622	23.3097	22.3281	27.5219	33.2985	29.7356	20.6341	33.4763	15.4946	24.6624	26.1474	31.2434
ENSG00000011009	LYPLA2	8.5828	34.9316	5.597	5.50585	13.269	16.6664	11.2289	16.873	14.0394	15.3601	15.0483	11.382	4.98966	14.5966	11.1127	15.5475
ENSG00000011021	CLCN6	5.23299	0.188065	0.289436	0.659072	1.56629	0.781514	1.7005	0.5425	1.03749	1.32274	1.80893	1.03782	0.815188	0.483476	1.12585	2.45022
ENSG00000011028	MRC2	0	0.0076237	0	0	0	0.0251261	0.292469	0	0	0	0	0	0.130634	0	0.0419881	0
ENSG00000011052	NME2	0	0	0	0	0	0	0	0	0	0	0	0	0	0	0	0
ENSG00000011083	SLC6A7	0	0	0	0	0	0.0201197	0.049304	0	0	0	0	0	0	0	0	0
ENSG00000011105	TSPAN9	2.05556	0.179519	0.057507	0.141861	0.740747	0.191418	0.927495	0.175155	0.691551	0.482336	0.530947	0.148923	0.0493494	0.624392	2.55903	0.120548
ENSG00000011114	BTBD7	2.69217	4.09936	5.38935	3.02814	3.38955	3.81938	3.36221	3.89226	3.6461	3.71021	0.5264	2.9784	2.84281	2.28018	3.9369	3.95637
ENSG00000011132	APBA3	0.285802	0.300758	0.453335	0.667378	1.01429	0.212407	1.10609	0.178163	0.70343	0.429293	0.108013	1.21185	0.317914	0.769839	0.709906	0.490473
ENSG00000011143	MKS1	12.2407	7.61482	13.9268	16.761	10.9673	11.3533	3.46808	3.37657	5.58515	12.3856	2.49488	5.38289	5.08371	3.93247	10.0906	8.00645
ENSG00000011198	ABHD5	15.7365	22.9604	17.5052	18.0986	5.68446	11.707	19.3892	22.7009	21.1172	18.5071	29.6984	11.4283	18.0516	17.8111	24.6962	27.2127
ENSG00000011201	KAL1	0	0	0	0	0	0.0357432	0.138684	1.43908	0.310724	0	0	0	0.382931	0.0518184	0.557483	0
ENSG00000011243	AKAP8L	0.0465111	2.77325	3.7304	3.03956	2.77778	2.43552	1.2909	1.97401	4.18013	5.56239	3.22848	6.55737	1.13821	5.38558	5.57909	4.36011
ENSG00000011258	MBTD1	7.1983	6.26828	0.508107	4.67186	8.21547	2.05471	7.31293	2.39173	3.78419	2.26	2.55885	1.43544	2.88044	2.82682	4.15771	1.64607
ENSG00000011260	UTP18	9.41728	2.82003	17.7855	10.3614	30.1731	16.7216	43.3129	29.9173	21.309	17.4771	21.2482	12.5767	20.1998	25.0914	26.5496	15.7521
ENSG00000011275	RNF216	13.6271	16.5878	11.0106	26.6177	11.7943	8.0577	15.4304	20.3655	16.5178	16.4086	14.789	13.7002	10.8201	13.635	27.7776	14.5091
ENSG00000011295	TTC19	34.761	36.9956	23.9912	23.2593	23.2308	25.3694	32.3283	14.1589	44.0537	26.6434	15.0282	22.6113	25.1611	27.9833	33.6868	24.5311
ENSG00000011304	PTBP1	6.39158	8.85395	5.08033	6.34845	19.0783	26.2917	19.202	16.5702	12.0263	13.8122	7.68214	11.8786	11.9919	14.3725	16.776	9.95073
ENSG00000011332	DPF1	0.163852	0.0975026	0.265488	0.884141	0.157834	1.70314	1.02372	0.377358	0.478894	1.92986	0.588283	0	0.3949	0.279523	0.966606	0.222609
ENSG00000011347	SYT7	0.474137	0.225714	0	0	0.431351	0	0.379785	0	0.0192469	0.214785	0.157622	0	0.102552	0.0168511	0.155392	0.0268401
ENSG00000011376	LARS2	7.99119	7.43845	10.5855	1.55126	4.51737	3.85335	5.41113	6.73027	5.84886	6.88599	3.77387	2.84984	2.5483	4.87945	5.35285	4.42146
ENSG00000011405	PIK3C2A	10.5604	5.14382	10.1683	8.55383	6.45234	6.19047	5.91001	13.4989	12.0031	6.96989	5.84028	8.68617	9.22292	9.68381	7.6708	12.4312
ENSG00000011422	PLAUR	0.35737	11.1433	8.06801	5.28514	14.7643	18.6901	11.9082	15.7553	12.0117	8.52618	7.03317	5.19833	6.84623	2.84506	19.6767	5.34075
ENSG00000011426	ANLN	58.3338	27.8367	44.2598	64.8241	33.7303	28.3341	26.5238	78.8778	69.5169	83.9405	89.5035	48.2812	68.082	62.4358	39.812	82.2461
ENSG00000011451	WIZ	0.0379516	0.0271005	0.175254	0.170655	0.310742	0.669879	0.841301	0.243483	0.0554611	0.103153	0.0227099	0.955467	0.168863	0.254928	0.410459	0.212689
ENSG00000011454	RABGAP1	12.1667	2.58538	10.1615	6.85737	4.38725	4.36581	6.8434	4.36911	7.79626	6.74599	4.86893	4.38042	5.76357	8.87194	6.84286	9.20342
ENSG00000011465	DCN	0.240501	0.936745	0.170043	0.288386	0.463337	0.0771828	0.961457	0.949515	0.990476	0.29713	0.26166	0	0.413444	0.447581	0.51592	0.401004
ENSG00000011478	QPCTL	1.43911	3.26077	1.50668	1.19468	1.54621	1.04211	1.53623	0.764843	3.84212	1.91815	1.45732	1.95089	1.07746	3.18683	3.91831	2.14317
ENSG00000011485	PPP5C	4.19815	2.24592	3.98828	1.21342	0.289796	0.193097	2.92787	2.88841	3.67702	3.54956	4.35327	3.99359	1.88619	2.43199	3.01172	1.83927
ENSG00000011523	CEP68	1.43232	1.41317	0.340144	2.72703	1.55876	0.77196	1.00103	1.48927	2.57248	2.34773	0.732775	3.08299	0.668922	1.4409	2.10703	1.06953
ENSG00000011566	MAP4K3	6.36071	0.544209	12.111	5.00862	6.35299	6.88119	7.44871	10.3575	13.0862	8.90318	6.73536	4.57533	13.0259	9.56342	8.35777	14.0676
ENSG00000011590	ZBTB32	0	0.0220748	0	0	0	0	0.0891429	0	0	0.0420119	0	0	0	0	0	0
ENSG00000011600	TYROBP	0	0	3.20778	0	0	0	0	0	0	0	0	0	0	0	0	0
ENSG00000011638	TMEM159	29.5841	18.3374	13.6398	13.2458	6.97151	5.75225	17.6201	2.94506	6.58701	5.7374	3.34302	4.79489	3.74276	9.21924	7.98967	2.00533
ENSG00000011677	GABRA3	0.396115	0.0245963	0.83716	0	0	0.283724	0	0	0	0	0	0	0.0574723	0.0440708	0.609597	0
ENSG00000012048	BRCA1	17.1102	10.7999	16.6516	17.4028	8.44865	9.49596	8.1044	11.2824	12.8304	11.7608	6.73249	7.14924	7.28718	10.5665	11.1682	11.977
ENSG00000012061	ERCC1	5.04355	5.44994	3.79918	9.37202	7.59314	7.72319	3.97301	6.46161	5.14956	6.83153	7.19525	3.69996	2.82369	5.27781	3.87515	3.8118
ENSG00000012124	CD22	0.136936	0.209535	0.323306	0.25803	0.150751	0.207175	0.691021	0.270316	3.05887	1.27609	0.795999	0.787997	1.43618	1.8021	3.30822	0.597989
ENSG00000012171	SEMA3B	0.0973644	0.208578	0.132518	0.186801	0.112546	0.1604	0.224609	0.115321	0.056914	0.264638	0	0	0.0866433	0.149489	0.459503	0.158735
ENSG00000012174	MBTPS2	0	4.9676	2.92835	1.16957	0.607941	0.995831	10.1749	6.22926	7.23163	2.30018	2.78092	1.30001	2.40924	1.24794	6.71294	2.95232
ENSG00000012211	PRICKLE3	0.0227184	0	0.088345	0	0.0437681	0	0.0163777	0	0.265598	0.0617489	0	0	0.0505419	0.959221	0.178696	0
ENSG00000012223	LTF	0	0	0	0	0.0413439	0	0.0309412	0	0	0	0	0	0	0	0	0
ENSG00000012232	EXTL3	2.5163	0.265379	0.436568	0.427066	0.492236	0.182215	4.52664	0.687775	1.48221	1.39943	0.982198	1.87127	1.27463	1.69396	2.58824	1.26227
ENSG00000012504	NR1H4	0	0	0	0	0	0.0260844	0	0	0	0	0.0530579	0	0	0	0	0
ENSG00000012660	ELOVL5	13.2857	10.632	20.0826	22.6479	8.90628	6.32205	8.07646	19.6081	8.85552	11.2068	6.62916	14.4696	15.7513	12.2027	7.12507	39.7636
ENSG00000012779	ALOX5	0	0	0.0496412	0	0.196747	0.0600858	0.0184053	0	0.03731	0	0	0.514212	0	0	0	0
ENSG00000012817	KDM5D	3.4606	0.0081826	7.51958	9.30233	4.63601	5.05651	0	0	0	5.45048	0	3.46188	2.82971	6.05512	0	5.69794
ENSG00000012822	CALCOCO1	0.59194	2.95884	4.28405	0.847816	0.855301	1.21896	1.65951	1.29835	2.30677	0.625684	0.0787135	0.33117	1.81073	1.0519	2.26334	2.14456
ENSG00000012963	UBR7	10.6953	8.41585	6.59531	11.1854	3.06741	5.51885	11.6902	10.3515	7.96661	8.81978	0.745626	7.49408	11.2232	6.48783	8.37175	11.3212
ENSG00000012983	MAP4K5	7.50627	2.81759	5.02424	1.62493	4.45354	1.53206	3.19888	7.894	7.18349	7.81782	1.93977	5.08399	6.07382	7.44522	7.52394	5.30658
ENSG00000013016	EHD3	0	0	0	0.479528	1.30177	0	1.44146	0	0	0.187404	0.0660134	0	0.0153392	0.0882176	0	0
ENSG00000013275	PSMC4	350.056	484.888	432.604	320.661	407.889	303.691	248.807	277.902	173.379	252.827	356.95	383.182	160.145	212.275	187.6	221.23
ENSG00000013288	MAN2B2	0.256745	1.9339	0.33817	0.4469	0.941396	0.341101	0.220911	0.19619	0.871427	0.731603	0.0991184	0.417019	0.838351	0.572218	0.651444	0.675123
ENSG00000013293	SLC7A14	0.442944	0.343408	0.276827	0.250393	0.329151	0.163813	0.56109	0.324773	0.471606	0.33538	0.0757295	0.446061	0.373054	0.534346	0.547496	0.386861
ENSG00000013297	CLDN11	0.589483	1.45224	0.515774	0.494798	0.794969	0.485562	0.594944	0.93093	2.11055	1.20167	0	0.296816	0.918003	0.754222	1.62284	0.900981
ENSG00000013306	SLC25A39	43.5712	47.5863	25.819	39.8333	30.3881	34.3732	35.2564	38.5941	42.772	48.4761	31.7496	62.4337	20.7532	29.3681	43.2083	21.508
ENSG00000013364	MVP	1.31652	1.49779	1.54021	2.19406	1.33266	1.02404	1.83382	1.67385	1.95653	2.66859	1.12161	0.898839	1.34034	2.54094	2.63272	1.22779
ENSG00000013374	NUB1	10.2765	27.0349	15.3731	30.1379	27.5487	17.0844	33.5817	42.774	17.6662	13.5599	11.965	33.6939	30.5717	26.8065	20.0513	21.5513
ENSG00000013375	PGM3	22.4229	12.9171	20.6796	17.5359	8.8939	12.4291	16.7081	31.8443	21.2488	18.978	38.6118	12.6503	23.7779	17.2913	16.962	30.8265
ENSG00000013392	RWDD2A	1.14404	2.8044	4.81403	4.56592	1.90798	3.3555	6.00705	6.57287	2.27073	1.7636	1.26698	1.37563	3.68478	2.38133	3.82778	5.01084
ENSG00000013441	CLK1	66.2212	29.4709	48.2017	82.6084	37.5863	23.6845	32.6976	48.7409	48.9545	37.9155	24.3743	52.5791	35.4897	54.3093	38.952	50.4802
ENSG00000013503	POLR3B	7.92947	6.4208	8.90153	6.04584	4.32354	4.36611	5.10159	15.2987	10.2104	9.23095	7.01889	7.98527	8.78712	6.83383	12.6507	8.81148
ENSG00000013523	ANGEL1	10.8286	9.82118	1.93607	2.42531	1.4987	5.45578	7.42505	2.8563	0.477466	2.09326	0.707559	0.940073	1.55759	1.49298	2.99825	2.98041
ENSG00000013561	RNF14	14.4464	37.2212	40.9153	37.1435	14.2794	17.7277	22.5265	35.7589	26.4059	24.9461	54.8122	39.2205	19.9148	14.7367	18.7604	32.1782
ENSG00000013563	DNASE1L1	0	0	0	0	0	0	0	0	0	0	0	0	0	0	0	0
ENSG00000013573	DDX11	3.77584	0.196488	4.53275	0.641569	1.56089	3.99342	2.78814	1.53901	2.368	2.28524	0.329309	0.615776	2.3296	1.27133	3.24652	1.61996
ENSG00000013583	HEBP1	0	0.688314	0.30229	0.782989	0.179713	3.14667	5.58153	1.41176	2.36287	1.64803	0	1.25252	0.587992	0.755891	0	2.6614
ENSG00000013588	GPRC5A	5.29706	0.297641	0.261705	3.48826	15.1236	0.531354	1.21446	18.3076	37.22	80.2956	42.9626	21.1625	38.087	29.9539	22.6084	165.374
ENSG00000013619	MAMLD1	0	0	0	0	0	0	0	0	0	0	0	0	0	0	0	0
ENSG00000013725	CD6	0.117951	0.056151	0.0191115	0.0235727	0	0	0.0283437	0	0.229826	0.0801482	0	0.593905	0.0437346	0.0251523	0.0773139	0.120186
ENSG00000013810	TACC3	1.54019	2.46228	4.58141	4.63092	5.2702	13.5523	17.7321	5.40011	10.0781	13.8709	7.31806	9.72288	3.40092	7.67659	8.31754	6.79283
ENSG00000014123	UFL1	11.4419	13.3256	22.0853	1.68779	15.1622	20.3563	8.27033	18.1949	22.7589	21.2471	6.12221	3.81033	19.7142	8.61717	7.55941	24.5204
ENSG00000014138	POLA2	0.802534	0.268247	4.16662	1.43325	0.822405	3.11438	4.18524	5.19088	3.14409	3.0631	0.163482	1.71953	2.73509	1.83515	2.68616	2.99259
ENSG00000014164	ZC3H3	0.116944	0.0139179	0.227381	0.373943	0.112649	0.550445	0.0421526	0.884933	0.142415	0.476784	0.139956	0	0.195126	0.224439	0.229962	0.11916
ENSG00000014216	CAPN1	2.65164	0.10355	1.14796	0.943946	0.359193	0.463163	0.35842	0.89967	1.72559	2.59009	0.842943	0.625852	1.03696	1.56381	2.44418	0.928776
ENSG00000014257	ACPP	6.25997	0.204515	10.2027	4.14568	1.53708	2.93688	0.457182	0	0.508228	0.889658	0	0.618042	0.432364	0.235571	1.60912	0.458592
ENSG00000014641	MDH1	390.164	703.326	506.811	826.47	786.23	647.23	640.943	700.138	523.176	549.77	634.704	605.946	658.07	452.452	525.707	603.166
ENSG00000014824	SLC30A9	8.89337	7.98778	15.4227	16.7297	5.90265	5.16599	12.022	16.2366	7.30206	13.176	10.5819	5.79808	13.2664	10.1817	6.51004	9.47047
ENSG00000014914	MTMR11	0	0	0	0	0	0	0	0	0	0	0	0	0	0	0	0
ENSG00000014919	COX15	64.6174	32.617	32.4352	38.2467	33.8832	33.8362	28.1679	61.8321	31.6329	28.3266	45.7191	35.561	41.1167	28.869	37.2448	37.3369
ENSG00000015133	CCDC88C	0.0598751	0.00610794	0.0249468	0.174363	0	0.0100652	0.0369978	0.0675404	1.23749	0.453351	0.204735	1.29207	0.294954	0.372096	0.437319	0.64496
ENSG00000015153	YAF2	9.29769	7.19481	11.8446	13.8271	12.0383	10.5274	14.0205	5.91984	5.50094	3.88789	4.71521	7.83419	8.83497	5.89184	6.61255	5.62552
ENSG00000015171	ZMYND11	0.975023	0.0519585	5.20634	0.0523503	3.81293	3.73312	5.3504	9.22147	9.25098	5.12226	4.24956	2.19825	6.11894	5.52999	2.86165	9.54946
ENSG00000015285	WAS	0	0	0	0	0	0	0	0	0	0	0	0	0	0	0	0
ENSG00000015413	DPEP1	0	0	0	0	0	0.12736	0	0.213655	0	0.0490297	0.345415	0	0	0.2308	0.851326	0
ENSG00000015475	BID	0.487228	0.842332	0.797763	1.93721	0.444633	0.814738	4.06703	0.911185	0.786967	0.801547	0.306897	1.2912	0.798696	1.3124	1.21023	0.783886
ENSG00000015479	MATR3	90.084	53.6487	71.3551	81.2645	41.268	33.4848	48.5092	78.3001	62.3638	72.6701	62.0579	47.8483	61.9922	65.2818	70.8918	84.7742
ENSG00000015520	NPC1L1	0	0.0361733	0.0861837	0.0455576	0	0.0298049	0.0182595	0	0.0370144	0	0	0	0.0845235	0.0162035	0	0.0516172
ENSG00000015532	XYLT2	5.97915	7.31557	4.05832	4.76519	4.49527	2.55263	2.39173	2.69887	6.04714	3.7408	1.39624	1.46859	1.56135	4.75799	26.3111	3.08338
ENSG00000015568	RGPD5	2.05371	1.17069	3.02485	1.9553	0.933956	0.560083	1.16282	1.61816	4.57268	3.73732	0.168779	3.10668	2.20603	2.60509	7.24497	3.23325
ENSG00000015592	STMN4	0	0	0	0	0	0.0986374	0	0	0	0	0	0	0	0	0	0
ENSG00000015676	NUDCD3	1.30089	7.23246	3.34994	2.27487	2.16312	3.49895	1.74724	1.03943	2.64793	3.07281	4.70771	1.55958	1.21449	1.71398	2.64946	2.79311
ENSG00000016082	ISL1	0	0.165701	0	0.723454	0	0.0819174	0	0.732917	0	0.977605	0.388796	0.467364	0	0.207829	0.0912613	0.378314
ENSG00000016391	CHDH	0.158468	0.154849	1.21626	0.300033	0.514185	0.981441	0.40886	0.428073	0.889755	1.20148	0.11978	0.335965	0.436045	0.277453	1.18086	0.543904
ENSG00000016402	IL20RA	0	0	0	0	0	0.0214752	0.0131564	0	0	0.124009	0	0	0	0	0	0
ENSG00000016490	CLCA1	0	0	0	0	0	0	0	0	0	0	0	0	0	0	0	0
ENSG00000016602	CLCA4	0	0	0.890356	0	0	0.0468561	0.0430584	0	0	0	0	0	0	0	0	0
ENSG00000016864	GLT8D1	3.03114	13.7149	5.03635	4.22942	9.55578	6.93908	8.26386	7.28909	14.8593	9.02511	1.45104	4.71745	9.10362	10.2597	9.86192	10.445
ENSG00000017260	ATP2C1	11.229	14.0096	15.0992	8.27553	12.7125	11.224	20.1829	17.6833	22.8813	18.1752	8.63695	5.71753	18.0483	19.339	20.5923	15.8385
ENSG00000017373	SRCIN1	0.163039	0.0582115	0.193726	0.0977508	0.0174502	0	0.0848866	0	0.185313	0.160024	0.130081	0.364859	0.0201509	0.0811232	0.106868	0.0553763
ENSG00000017427	IGF1	1.10163	0.204406	0.177092	2.51714	0.150403	0.939067	0.362692	0.496577	0.963398	0.67194	0	1.13559	0.279818	1.27632	1.26224	0.671738
ENSG00000017483	SLC38A5	0	0	0	0	0	0	0	0	0	0.0652747	0	0	0	0	0	0
ENSG00000017621	MAGIX	0.128244	0.106839	0.207792	0.205037	0	0.0754538	0.200311	0.210965	0.187411	0.116189	0	0	0.047551	0.355513	0.336242	0.261348
ENSG00000017797	RALBP1	15.5579	20.0035	10.7853	20.0772	18.3279	22.9402	12.5663	18.404	21.5167	35.4445	26.8344	32.4255	17.1432	33.2013	27.9169	36.7163
ENSG00000018189	RUFY3	9.1371	5.54323	14.6677	6.24784	7.07033	4.54955	9.46126	3.87571	6.48872	7.96355	5.35006	3.95432	4.36788	5.44916	5.34567	4.33965
ENSG00000018236	CNTN1	0.0575216	0.024645	0.0559211	0.0551796	0.0664909	0.0135374	0.0414674	0.0227099	0.033624	0.0781723	0	0	0	0.206071	0	0.0234446
ENSG00000018280	SLC11A1	0.409804	0.253088	0.495311	0.517962	0.298733	0.456161	1.11784	0.787105	0.72836	1.18912	0.45068	0.446149	0.554411	0.651869	0.522713	0.722284
ENSG00000018408	WWTR1	9.29075	17.1531	30.2104	19.5227	17.4094	18.9041	29.3838	7.40134	8.54377	15.6489	11.3776	8.3194	11.3525	11.4481	9.64712	9.40205
ENSG00000018510	AGPS	6.99074	3.36912	4.79499	10.4561	12.7383	10.4741	3.894	11.947	11.3832	8.91859	10.0515	6.05319	14.6823	11.5677	11.6256	11.1085
ENSG00000018607	ZNF806	0	0	0	0	0	0	0	0	0	0	0	0	0.320687	0	0	0
ENSG00000018610	CXorf56	4.7435	24.2111	10.4283	7.46546	7.63281	7.48469	15.6019	23.7288	19.2993	7.98482	19.5467	8.68524	9.83342	9.58647	17.7015	10.5456
ENSG00000018625	ATP1A2	0.153308	0.0252633	0.114648	0.042423	0.113598	0.0693852	0.0680124	0.069839	0.0517013	0.0961601	0	0	0.170533	0.0150886	0.0463798	0.0240328
ENSG00000018699	TTC27	67.2193	24.0158	15.3432	36.2501	14.4319	20.8471	17.7874	42.3443	19.1981	26.9765	27.6669	17.0126	22.7233	24.0608	20.7189	24.2806
ENSG00000018869	ZNF582	0	0	3.05912	0	2.22427	1.38521	0.864945	0.759697	0.860138	2.79963	3.19693	0.455944	1.0828	1.91165	1.06838	0.0922676
ENSG00000019102	VSIG2	0	0	2.29608	0	3.516	4.54776	0	0	1.4904	0.0729477	0	0	0	0	0	0
ENSG00000019144	PHLDB1	0.526921	0.829315	0.700437	0.941305	1.5745	0.999658	0.837239	0.488239	1.03717	1.35911	0.463304	2.05754	0.9689	0.963108	1.31105	0.591692
ENSG00000019169	MARCO	0	0	0	0	0	0	0	0	0	0	0	0	0	0	0	0
ENSG00000019186	CYP24A1	0	0.0279894	0.0381059	0.0705012	0	0	0.0706421	0	0	0	0.234548	0	0.152602	0	0	0
ENSG00000019485	PRDM11	0	0.0880438	0	0	0	0.0483622	0	0	0.0600606	0	0.737797	0	0.114292	0	0	0
ENSG00000019505	SYT13	0.0372839	0.0709965	0.0483287	0.0596099	0.909838	0.20474	0.026878	0	0.181618	0.0506691	0.148735	0	0.359433	0.159011	0.0488773	0.025327
ENSG00000019549	SNAI2	0	0	0	0	0	0	0	0	0	0	0	0	0	0	0	0
ENSG00000019582	CD74	0.0370177	0	0.143951	0	0.213949	0	0.13343	0.219223	0.378674	0.503073	0	0	0	0.284176	0.582339	0.0754383
ENSG00000019991	HGF	0	0.0304897	0	0	0	0	0	0	0	0.0580268	0	0	0	0	0	0
ENSG00000019995	ZRANB1	3.26663	2.74145	5.43478	7.29566	5.01737	6.31409	6.68442	6.93597	9.36703	5.30895	8.22192	5.87836	5.15706	6.30521	6.00418	6.42831
ENSG00000020129	NCDN	0.190938	0.19832	0.523126	1.9149	1.90614	4.18725	3.25349	0.651041	0.329763	0.754869	0.540116	2.97162	1.00403	1.66567	0.75093	0.565982
ENSG00000020181	GPR124	0	0	0	0	0	0.023996	0	0	0	0	0	0.102678	0	0	0	0
ENSG00000020219	CCT8L1P	0	0.0545409	0	0	0	0	0	0	0	0	0	0	0	0	0	0
ENSG00000020256	ZFP64	5.99339	2.69932	7.1976	1.90237	3.99979	2.97314	8.90957	11.1739	7.01254	7.50624	8.62607	2.95861	3.89986	6.46544	7.93406	5.50824
ENSG00000020426	MNAT1	11.3787	20.9283	10.7083	22.0811	31.1297	17.4722	19.799	19.4926	20.0676	15.1011	12.3112	15.3924	21.833	18.9666	17.6522	14.5856
ENSG00000020577	SAMD4A	0.165545	0.0278146	0.0757358	0.0350305	0.225127	0.0687532	0.0421205	0.038446	0.327305	0.158807	0.0233083	0	0.0974885	0.0872152	0.153191	0.0396898
ENSG00000020633	RUNX3	0	0	0	0	0	0	0	0	0	0	0	0	0	0	0	0
ENSG00000020922	MRE11A	13.8987	40.6301	39.9928	23.3939	6.90719	7.31454	22.7581	65.9949	41.847	34.6131	47.3657	28.6026	30.351	31.1871	40.0119	48.061
ENSG00000021300	PLEKHB1	0.0268611	0.0575429	0	0.0322094	1.60423	0.126433	2.26562	0.424199	0.157016	0.365045	0	0.541003	0.268913	0.721724	1.90153	0
ENSG00000021355	SERPINB1	0.390558	0.348612	0.99669	1.40496	2.02216	12.1214	4.52246	0.72279	0.606419	2.3553	0.408986	1.72072	1.90068	3.56039	0.960003	4.22832
ENSG00000021461	CYP3A43	0.968629	0.864597	0.73989	0.995563	0.933056	0.0407075	0.62347	0.273158	1.7694	0.84624	0.414013	3.13536	0.885058	1.23932	2.585	1.19848
ENSG00000021488	SLC7A9	0.607938	0.89108	1.77307	0.959188	0.73972	0.150606	0.622796	0.505302	1.49628	0.652257	0.0765861	0	0.960979	0.695957	0.75503	0.978092
ENSG00000021574	SPAST	0.637171	3.18493	8.11348	11.3856	5.15086	8.02701	5.78225	5.2285	8.16116	7.74235	9.5693	3.77444	10.1311	10.3263	11.4485	7.89279
ENSG00000021645	NRXN3	0	0.014164	0.038567	0	0	0	0.0285988	0.0587337	0.0434801	0.0404347	0	0	0.0330961	0.0126893	0	0.32338
ENSG00000021762	OSBPL5	0	0	0	0	0	0.0193437	0	0	0	0.0670203	0	0	0	0	0	0.1005
ENSG00000021776	AQR	22.464	5.54413	34.8023	42.2298	14.9371	13.4258	31.7065	62.7705	30.8638	28.2636	33.8212	22.5247	21.0287	26.0314	35.3983	31.0529
ENSG00000021826	CPS1	0.252599	0.0627394	0.117447	0.263385	0.0846338	0.155082	0.158347	0.15176	0.417288	0.134328	0.368024	0.110598	0.390929	0.0421553	0.215964	0.313339
ENSG00000021852	C8B	0	0	0	0	0	0	0	0	0	0	0	0	0	0	0	0
ENSG00000022267	FHL1	0	0	0.408886	0	0	0.0520966	0.303203	0	0.323491	0.63175	0.158953	0	0	0.538128	0.609409	0
ENSG00000022277	RTFDC1	51.8899	62.0126	47.6971	35.3055	33.0233	30.5987	31.1239	41.606	37.1908	42.4697	52.1925	41.0995	27.8872	35.4335	46.3181	46.873
ENSG00000022355	GABRA1	0	0	0	0	0	0.0880265	0	0	0	0.0203325	0	0	0	0	0	0
ENSG00000022556	NLRP2	0.0341504	0.0731582	0.215801	0.12285	0.0328962	0.0200928	0.0861667	0.0674141	0.174671	0.185642	0	0.343907	0.0569811	0	0	0.069595
ENSG00000022567	SLC45A4	0.299015	0.677166	0.240862	0.215131	0.641904	0.61324	0.554299	0.74205	0	0.406364	0.245387	1.11844	0.142548	0.306063	0.100798	0
ENSG00000022840	RNF10	14.9587	17.1384	13.9413	28.2584	22.5075	25.1545	17.9408	24.217	28.4791	25.5304	26.3633	30.6328	23.574	16.4232	20.9685	21.6626
ENSG00000022976	ZNF839	1.88424	4.86026	1.4019	3.20466	2.18546	0.588245	6.05713	3.37796	5.47902	4.54654	0.322145	2.90433	2.52369	1.82041	4.38576	2.15504
ENSG00000023041	ZDHHC6	57.4776	21.5842	15.5234	25.0818	21.3975	27.1443	16.5021	38.8484	30.0938	27.0251	22.1419	32.0413	29.4936	37.6183	28.8501	53.9739
ENSG00000023171	GRAMD1B	0.0082778	0.011822	0	0	0	0.0292221	0.0179025	0.0326814	0	0	0.138694	0	0.0184158	0.0317734	0	0
ENSG00000023191	RNH1	0.253302	0.459151	3.39073	0.957937	0.788306	0.733703	2.80932	6.53882	3.24607	3.99847	1.77224	4.70925	2.60088	2.9916	5.82392	1.78686
ENSG00000023228	NDUFS1	12.9709	17.2576	13.4461	11.2273	9.60797	6.89325	8.43438	15.269	12.8687	15.4223	20.1453	9.36902	9.08535	8.55395	9.67919	14.2198
ENSG00000023287	RB1CC1	82.3231	28.6977	42.3487	97.8592	23.556	20.0569	28.9441	37.6791	41.0588	30.2609	32.8409	30.2733	43.7071	50.9757	52.2555	40.5474
ENSG00000023318	ERP44	33.7691	38.7006	37.9383	22.0941	40.8261	28.7024	25.1892	31.8228	30.0059	31.6092	18.757	25.2	34.3256	25.1419	35.5849	28.3163
ENSG00000023330	ALAS1	38.7523	16.6071	16.4456	46.4997	41.3586	13.9001	41.0799	52.6609	41.6372	46.5866	57.5553	63.3196	43.8966	32.5498	50.285	48.467
ENSG00000023445	BIRC3	0.0369037	0.0263522	0.0239179	0.0147505	0	0.0579007	0	0.169982	0.0719063	0.13374	0	0	0.218934	0.188868	0	0.250687
ENSG00000023516	AKAP11	3.02461	1.90192	0.583075	2.67566	1.24244	1.03207	1.69229	2.67344	3.33624	3.84754	1.69798	3.70183	3.06315	2.87146	2.81531	3.9559
ENSG00000023572	GLRX2	2.60014	2.26034	0.439616	1.22003	0	1.19725	4.15638	1.11582	1.56946	2.30453	0.676477	2.2769	2.5779	2.09732	1.77843	1.03673
ENSG00000023608	SNAPC1	12.9255	8.33607	6.15423	6.34971	1.15929	5.32483	8.79746	11.2135	4.1858	5.16835	4.20572	7.99894	5.94389	4.65026	9.56096	4.31657
ENSG00000023697	DERA	110.539	121.433	168.56	105.949	61.1853	67.7003	107.329	146.875	76.9151	106.453	143.707	63.2869	108.52	76.2913	76.6485	97.0444
ENSG00000023734	STRAP	355.004	365.866	229.751	421.621	219.727	151.1	289.883	357.091	169.175	199.975	266.266	277.045	295.806	239.162	211.946	281.649
ENSG00000023839	ABCC2	1.08314	1.58987	5.47563	4.74785	2.85186	3.35635	5.8563	1.66302	0.510035	1.53742	1.52673	0.121196	1.01742	1.30885	0.804635	0.833883
ENSG00000023892	DEF6	0.339148	0.363268	2.61022	0.677792	0.217796	1.164	0.631606	0.613701	1.15645	1.11385	0.338238	0	0.314379	0.687052	0.889213	0.287979
ENSG00000023902	PLEKHO1	0	0	0	0.409609	0	0	0	0	0	0	0	0	0.0759951	0.0437058	0	0.0348068
ENSG00000023909	GCLM	10.1877	5.3574	6.97388	6.34479	6.39019	5.03375	10.2668	7.43112	6.5976	13.3264	24.1957	6.09728	8.90187	9.31292	8.07541	8.02024
ENSG00000024048	UBR2	9.67445	13.102	29.5843	20.7818	14.8448	7.91818	9.50245	18.6801	17.8715	16.9626	20.683	10.4062	23.0344	19.3323	18.7521	18.4554
ENSG00000024422	EHD2	0.249655	0.0509353	0.121354	0.299363	0	0.587551	0.192832	0.316818	0.703614	0.26658	0.0426831	1.43664	0.297542	0.091264	0.56106	0.363408
ENSG00000024526	DEPDC1	14.5463	6.79066	9.64147	21.3827	9.88819	6.20898	21.2237	28.6203	14.3177	18.09	6.45832	11.8349	17.9015	15.8036	14.3375	18.2067
ENSG00000024862	CCDC28A	0.47007	13.9454	15.8285	19.7795	22.311	24.5897	25.1383	29.2721	18.3601	18.468	33.4473	22.3779	26.9048	17.9884	32.7726	25.5164
ENSG00000025039	RRAGD	0	0	2.00404	4.34919	0	0.0307051	0.300976	1.44228	0.591051	0.957461	0.0936851	0.788319	0.638561	0.166929	0.0513112	0.0265881
ENSG00000025156	HSF2	3.60405	6.51166	4.44438	3.79956	0.698997	6.40415	0.802118	14.038	13.7503	7.75779	15.7477	9.25621	13.6413	17.6713	11.0349	16.809
ENSG00000025293	PHF20	13.6668	6.05901	15.6689	8.64704	7.42474	10.4419	7.68115	8.5454	8.44005	7.042	10.9816	4.78334	5.99208	5.67678	9.67999	11.0878
ENSG00000025423	HSD17B6	4.45425	3.88461	0.958349	0	1.82881	0.0859251	10.1333	2.66669	2.66774	1.88547	1.39823	0.735344	2.35552	2.70938	1.86666	2.30653
ENSG00000025434	NR1H3	5.5713	3.89477	2.36678	4.18238	7.6667	12.6986	5.53515	7.62463	4.41294	5.37636	2.91358	4.71471	6.6139	2.39606	2.39365	7.39425
ENSG00000025708	TYMP	0.124801	0.111398	0.181993	0	0.120218	0.146857	0.134954	0.0615906	0.27357	0.084803	0	0	0.208236	0.119759	0.122706	0.317916
ENSG00000025770	NCAPH2	1.38509	0.417604	3.94988	0.442898	3.55792	2.71645	5.30321	0.729124	3.95827	6.90193	10.0932	4.64945	2.29395	2.08722	4.96313	4.95535
ENSG00000025772	TOMM34	8.37098	11.5344	34.4813	11.9709	8.66086	6.20207	4.0231	22.4612	13.5923	22.5839	9.79559	32.1585	7.48371	12.1384	9.26687	20.4079
ENSG00000025796	SEC63	51.2852	61.7933	61.1328	49.1445	58.5943	48.9196	55.2885	30.413	34.0705	40.0185	19.8106	20.6865	35.6727	34.3079	41.6492	29.4867
ENSG00000025800	KPNA6	35.4394	26.4759	16.9992	32.0016	19.0471	14.1523	15.0791	27.094	18.7532	22.3384	25.593	29.0571	21.4455	18.7027	24.2974	18.1173
ENSG00000026025	VIM	0	0.0342466	0.116562	0	0	0.0282174	0.0172869	0.331356	0.105129	0.228119	0.516568	0	0	0	0	0
ENSG00000026036	RTEL1-TNFRSF6B	0	0	0	0	0	0	0	0	0	0.0302141	0	0	0	0	0	0.0226538
ENSG00000026103	FAS	0.0498864	0	0	0	0.0961087	0	0	0	0.911278	0.0677961	0	0.502375	0.0832374	0	0	0.609982
ENSG00000026297	RNASET2	0.26147	2.61395	4.37216	2.82178	6.49819	7.93811	4.63696	2.3743	2.10157	0.852817	0.312922	2.89641	0.639867	1.03708	1.54248	0.266425
ENSG00000026508	CD44	0	0.925151	2.72223	0	0	3.16385	0	0	0	0.416512	0	0	0	0	0.0547886	0.0851701
ENSG00000026559	KCNG1	0.257642	0.490604	0.885005	0.370728	0.397088	1.01058	0.742937	0.237344	0.677715	0.887014	0.698905	0.34594	0.420332	0.571381	0.743061	0.630057
ENSG00000026652	AGPAT4	0.0243851	0.0116086	0.284479	0	0	0.200862	0.00585974	0.288822	0.130663	0.044186	0	0.7367	0.289332	0.239198	0.351643	0.0662591
ENSG00000026751	SLAMF7	0.234637	0.180438	0.315842	0.194784	0.243406	0.339819	0.364323	0.142517	0.553899	0.392459	0.0432013	0	0.341308	0.346395	0.638855	0.110346
ENSG00000026950	BTN3A1	0.22288	0.119366	0.198622	0.0890858	0.107347	0.087423	0.093727	0.0366645	0.352852	0.277655	0.0889129	0.561122	0.0206602	0.142583	0.0730462	0.416357
ENSG00000027001	MIPEP	2.31744	0.133148	3.49598	4.56756	1.48822	7.17795	5.68405	1.8404	7.00682	8.54327	7.07713	1.07299	3.91118	5.14629	3.98089	4.55987
ENSG00000027075	PRKCH	0.0356949	0.0764669	0.121456	0	0.034384	0.0840061	0.0128662	0	0.417305	0.0485096	0	0	0.0595582	0.0456702	0.140382	0.0727425
ENSG00000027644	INSRR	0	0	0	0	0	0	0.00903487	0	0	0	0	0	0	0	0	0
ENSG00000027697	IFNGR1	46.4752	50.7088	34.8091	22.8649	31.4962	32.3911	30.6169	31.0925	39.1779	34.6061	14.1645	20.4666	39.5956	28.4506	27.7402	48.2999
ENSG00000027847	B4GALT7	0	0.0172072	0	4.04529	2.8783	0.198489	0.746979	1.42705	1.02122	0.720458	0.922844	1.94133	0.536091	0.339144	0.09477	0.93304
ENSG00000027869	SH2D2A	0	0	0	0	0	0	0	0	0	0.103862	0	0	0.0425059	0	0	0
ENSG00000028116	VRK2	44.2227	42.7952	34.5818	43.1242	31.9238	14.9778	23.3072	42.1008	35.4829	24.7216	45.8557	36.0588	35.0329	33.5742	42.4524	36.7516
ENSG00000028137	TNFRSF1B	0.190938	0.0743699	0.2025	0.291397	0.133764	0.163405	0.325349	0.274122	0.456594	0.188717	0.124642	0.699206	0.154466	0.266507	0.409598	0.424486
ENSG00000028203	VEZT	17.4888	15.4904	23.8412	17.4422	4.15764	10.1249	16.4971	10.8993	11.1814	10.3411	2.98525	12.842	8.23046	6.56228	10.251	4.65496
ENSG00000028277	POU2F2	0	0	0	0	0.142798	0.0109025	0.106868	0.0548692	0.148937	0.0503656	0.510063	0	0.680206	0.142253	0.109315	0.151051
ENSG00000028310	BRD9	1.1958	0.319039	2.26119	2.28478	1.67087	0.185556	3.95978	2.33462	2.72687	3.57166	1.32103	1.58798	1.73944	1.07603	1.96385	2.00846
ENSG00000028528	SNX1	4.73231	2.80573	3.26867	1.1519	1.1529	0.824639	3.30368	1.49219	1.72603	2.24719	0.923504	0.555063	1.00726	2.14588	2.29159	2.08605
ENSG00000028839	TBPL1	47.055	37.2613	38.9545	37.894	18.6726	29.2512	30.2268	40.1461	30.9794	35.8989	43.7197	29.6925	34.5975	38.1699	47.7517	38.0246
ENSG00000029153	ARNTL2	1.79652	1.83401	0.103498	2.61698	1.89719	2.88132	1.72682	1.2084	1.96417	1.39255	3.9497	0.67006	1.87995	1.07267	1.5701	1.60005
ENSG00000029363	BCLAF1	41.4578	57.461	50.0423	64.7632	49.3128	41.4098	46.1884	62.6565	59.5559	66.6408	74.1815	39.8881	49.1805	53.8883	55.0414	70.029
ENSG00000029364	SLC39A9	78.7791	9.3992	19.859	48.3692	15.1345	7.14313	8.77	40.2515	25.1375	32.9149	27.0848	41.5391	34.2277	29.6335	23.0505	69.6326
ENSG00000029534	ANK1	0.0382079	0.0600237	0.0297159	0	0.279716	1.17796	0.308495	0.769323	0	0	0.0548718	0.384768	0.50151	0.850609	0.450798	0.700775
ENSG00000029559	IBSP	0	0	0	0	0	0	0	0	0	0	0	0	0	0	0	0
ENSG00000029639	TFB1M	93.2904	53.2164	56.2586	132.322	91.5941	102.064	120.816	81.2673	50.5829	64.0623	64.1519	106.696	87.4423	62.4379	69.7422	36.1386
ENSG00000029725	RABEP1	4.12984	0.61862	0.253818	6.20439	4.4583	6.22822	4.21772	8.43358	9.27826	7.69298	8.46476	6.33396	7.0888	7.60711	5.88074	7.61812
ENSG00000029993	HMGB3	0	0	0	0	0	0	0	0.46084	0	0	0	0	0	0	0	0.036596
ENSG00000030066	NUP160	49.7784	20.4987	33.1794	28.1337	18.8777	11.6144	25.8639	22.6999	28.7606	26.019	17.9888	29.4593	24.1671	22.7767	27.5931	37.5384
ENSG00000030110	BAK1	78.8942	76.6402	23.8012	35.1351	14.4728	10.3896	40.7791	19.1426	9.53487	10.0059	11.6054	12.9603	4.49447	9.53514	13.4187	3.35464
ENSG00000030304	MUSK	0	0	0	0	0	0	0	0	0	0	0	0	0	0	0	0
ENSG00000030419	IKZF2	0	0.00485388	0	0	0	0.00799867	0	0.590405	0	0.064664	0	0	0.00756113	0	0	0.221639
ENSG00000030582	GRN	42.322	3.40043	19.0966	10.2425	6.42193	8.79055	11.5432	4.93516	9.00318	13.3476	7.3375	10.4901	3.87344	7.31132	16.0359	5.21613
ENSG00000031003	FAM13B	3.25204	1.72078	6.59605	7.74298	2.18607	2.07856	2.04081	2.51706	7.2141	2.46414	3.24798	2.12045	4.3201	6.06169	4.09457	2.21706
ENSG00000031081	ARHGAP31	1.43407	0.543869	0.0600361	0.0658223	0	0.00807421	0.0346258	0.176086	0.120327	0.0372999	0.0164236	0.0690988	0.122121	0.0351166	0.107942	0.0139832
ENSG00000031544	NR2E3	0.364964	0.0651533	0	0.583508	0.937495	0.143154	0.087701	0.300188	0.0888908	0.16533	0	0	1.04876	0.661523	0.119612	0.49584
ENSG00000031691	CENPQ	25.3431	24.182	29.336	30.8314	10.5893	10.4181	12.6054	45.4404	20.5932	15.9423	24.1934	22.2894	24.4975	14.8204	20.4564	22.1772
ENSG00000031698	SARS	193.079	219.327	190.58	181.463	121.396	88.4182	145.485	123.919	128.421	206.815	475.4	188.144	115.548	108.09	100.062	156.103
ENSG00000031823	RANBP3	2.03673	1.2567	0.384477	1.65978	0.723818	0.744596	0.883819	0.468416	3.38096	2.57982	3.54978	2.58872	0.439916	2.73242	4.58833	2.13577
ENSG00000032219	ARID4A	2.17041	5.68794	4.2939	7.98985	7.21293	4.59716	6.29773	5.82688	8.29416	3.7755	0.909127	6.11992	8.61896	9.3167	6.06049	9.26636
ENSG00000032389	TSSC1	11.1637	26.5933	12.2097	6.30104	7.60319	15.6253	8.11079	9.98574	8.06151	11.3786	15.6568	8.783	9.60455	7.05806	6.34565	2.79937
ENSG00000032444	PNPLA6	0	0.108763	0.0538451	0.099621	0	0.439927	1.22779	0.328003	1.57832	0.69625	0.629708	2.50992	0.369655	0.903523	0.816845	0.366832
ENSG00000032742	IFT88	1.12214	4.48262	11.3361	1.89159	4.54304	1.5501	4.10339	2.24725	4.56308	4.53079	2.41343	3.93056	2.49644	3.95348	4.02945	3.77821
ENSG00000033011	ALG1	2.27379	0.376008	0.349031	1.09061	1.01445	1.54905	1.63918	3.77983	0.804477	1.46373	0.515601	0	0.505854	2.02115	2.72981	1.17063
ENSG00000033030	ZCCHC8	27.5189	13.9561	20.8537	30.6947	14.3265	13.7851	16.7121	16.748	21.4155	18.6102	17.9039	12.0171	16.3981	18.5264	25.526	21.857
ENSG00000033050	ABCF2	55.0955	60.1467	52.7563	44.512	28.4116	26.3911	34.8316	29.3611	35.8047	39.4222	78.7966	21.4235	27.5345	30.5868	36.7991	48.1668
ENSG00000033100	CHPF2	0	0.0344707	0.265936	0.540255	0.186001	0.0189347	0	0	0.235148	0.721637	0	0	0.16109	0.0411756	0.18985	0.0327918
ENSG00000033122	LRRC7	0.795803	0.624391	0	1.26056	0.454268	0.11561	0.906581	0.31031	0.488155	0.70765	0.141096	0.791509	0.633859	1.16904	0.695505	1.7419
ENSG00000033170	FUT8	14.4046	7.52892	9.02304	8.42856	14.2332	5.37339	10.4467	16.3184	17.9398	14.8669	8.58992	5.73258	19.5332	13.9967	11.3399	26.2279
ENSG00000033178	UBA6	15.715	14.0093	38.5745	21.2245	13.1225	9.57254	9.18461	15.5968	24.9581	16.6149	20.3033	11.5781	18.1871	12.3583	28.7072	25.8411
ENSG00000033327	GAB2	2.01485	0.457107	0.0510101	1.09476	2.16324	1.61766	0.00756515	1.80225	3.20513	3.7365	8.6406	2.53628	2.35796	3.74605	2.88899	4.61932
ENSG00000033627	ATP6V0A1	6.78873	4.83788	3.63392	3.93838	7.67785	3.37974	4.82466	5.56123	4.69933	6.42454	3.3551	5.67402	7.85722	6.31224	3.56708	7.5335
ENSG00000033800	PIAS1	58.8055	46.1178	40.5718	42.1464	40.4944	30.404	44.0278	109.284	46.3298	27.8836	79.5365	57.9678	66.1889	55.4881	50.4222	72.2949
ENSG00000033867	SLC4A7	2.95871	0.211864	5.8409	0.306357	0.857396	0.00969801	0.516896	0.260305	0.891246	0.840022	0.216992	0.580966	1.25595	1.11774	1.29651	1.42761
ENSG00000034053	APBA2	0.126876	0.192524	0.215855	0.13312	0.0611081	0.205285	0.0571656	0.21915	0.208588	0.0862125	0	0	0.0529242	0.223207	0.187118	0.09696
ENSG00000034063	UHRF1	4.02156	6.61236	3.62113	8.34558	9.97772	6.86267	9.21096	13.8854	12.0142	11.455	3.33886	11.3575	13.2882	15.7971	12.081	16.4213
ENSG00000034152	MAP2K3	0.0266262	4.56317	2.69208	3.09698	0.666857	1.69191	0.115169	0.420489	0.739301	1.51978	0	0.804407	0.533121	1.19235	1.46603	1.30228
ENSG00000034239	EFCAB1	0	0	0	0	0	0.0329079	0	0	0	0	0	0	0.0933234	0	0	0
ENSG00000034510	TMSB10	115.125	281.513	552.914	225.768	631.838	1561.12	524.66	245.216	293.945	232.212	296.397	329.748	277.223	284.455	272.377	230.377
ENSG00000034533	ASTE1	19.0663	1.79593	7.49814	0.373383	5.26063	3.66413	6.23356	8.41643	8.78587	8.04029	9.00112	6.75392	7.06062	8.97941	4.23909	9.46972
ENSG00000034677	RNF19A	3.21862	0.137058	6.53085	2.6379	3.18575	8.16557	3.37403	3.49744	3.88369	2.70875	2.89782	6.54201	4.20434	2.51242	3.42588	1.80529
ENSG00000034693	PEX3	17.1431	39.1126	17.2343	26.8635	8.38186	23.3056	17.0631	43.7114	30.8884	29.5191	22.0708	28.4459	39.2942	36.8889	28.7306	46.2504
ENSG00000034713	GABARAPL2	46.668	19.1717	35.503	14.4956	35.9633	38.2423	25.212	65.0974	40.3852	46.4204	66.2813	21.5164	57.6968	51.8685	63.4643	28.0158
ENSG00000034971	MYOC	0	0.0871613	0	0	0	2.2263	0	0	0	0	0	0	0.203663	0	0	0
ENSG00000035115	SH3YL1	0.595953	0.399766	1.5801	2.27376	0.487087	5.46143	0.533775	1.21208	1.21399	1.44801	1.98838	1.4549	3.43509	3.46591	2.91198	0.625647
ENSG00000035141	FAM136A	227.299	128.29	158.124	216.772	168.669	112.088	165.724	210.981	109.553	155.936	189.902	263.907	198.717	146.468	130.221	161.195
ENSG00000035403	VCL	14.7171	25.1487	32.073	11.2568	14.9629	17.2768	25.5739	10.2672	19.1552	19.858	15.0172	11.1566	14.5027	10.0566	10.8238	10.2191
ENSG00000035499	DEPDC1B	16.6539	19.7107	18.9263	50.3387	4.04137	11.3789	17.5938	30.8554	23.8514	18.1827	12.9812	11.8505	21.3423	14.8273	21.0275	14.6495
ENSG00000035664	DAPK2	0.449556	0.349344	0.29565	0.269533	0.203786	0.217825	1.60136	0.495922	0.347805	0.557043	0.158241	0.266305	0.308865	0.236843	0.416008	0.215565
ENSG00000035681	NSMAF	8.07851	32.4505	45.2591	18.6437	13.7692	19.6658	16.0768	20.2258	21.9098	27.6051	15.9922	14.2504	20.2239	19.4805	33.2509	15.1491
ENSG00000035687	ADSS	4.59924	3.87539	5.99151	0.689373	9.1708	3.03075	3.61401	6.44614	6.72117	7.53174	6.99044	4.16845	11.3319	7.12032	6.33084	6.27977
ENSG00000035720	STAP1	0	0	0	0	0	0	0	0	0	0	0.91143	0	0	0	0	0
ENSG00000035862	TIMP2	2.04812	0	1.31041	0.230899	0.0337249	0.185391	0.479546	0.0691123	0.127908	1.61771	1.1313	1.93914	0.720471	0.873499	0.757304	0.178371
ENSG00000035928	RFC1	21.3011	9.70755	6.90705	16.9602	16.0319	23.88	17.384	18.855	18.1839	20.3065	14.4062	9.88222	13.4919	23.4706	18.8337	22.9047
ENSG00000036054	TBC1D23	240.674	169.327	143.557	187.75	69.8756	50.6588	85.6029	127.662	100.914	71.4933	140.827	89.8834	71.2703	98.5217	100.471	84.8407
ENSG00000036257	CUL3	4.16334	12.3726	3.04254	13.5554	13.0453	9.92096	15.5195	13.1422	12.5564	11.6769	18.1598	12.8931	12.9334	12.5102	18.7235	16.0799
ENSG00000036448	MYOM2	0	0	0	0	0	0.030007	0.0275749	0	0	0	0	0	0	0.0163134	0	0
ENSG00000036473	OTC	0	0	0	0	0	0	0	0	0	0	0	0	0	0	0	0
ENSG00000036530	CYP46A1	0.793194	0.393719	0.818144	1.07871	0.13045	0.30733	0.467215	0.400996	0.904699	0.617853	0.115766	0.292235	0.484197	0.581689	0.874984	0.611097
ENSG00000036549	ZZZ3	10.2298	10.7742	16.5053	21.7983	8.21609	3.19205	10.3518	15.2654	14.8114	13.6089	13.5349	17.2602	12.2349	11.8627	16.9846	19.6922
ENSG00000036565	SLC18A1	0.151389	0.123547	0.0210253	0.0777994	0.0416655	0.0254491	0	0	0	0	0	0	0.120285	0	0.170112	0.0440737
ENSG00000036672	USP2	2.84359	0.318038	10.1753	1.43786	2.57415	3.44692	0.111142	5.00468	4.03036	5.05174	0.943043	3.45013	5.90698	6.61903	6.19804	2.19929
ENSG00000036828	CASR	0.0638146	0	0	0	0	1.05129	0.0184016	0	0	0	0	0	0	0	0	0
ENSG00000037042	TUBG2	6.98329	4.65247	0.314953	2.58981	3.25939	0.76244	3.45133	0.710581	0.526037	0.440274	1.20623	6.16244	0.840857	1.33562	1.13254	1.10035
ENSG00000037241	RPL26L1	180.329	250.464	94.315	213.445	342.766	266.946	363.602	253.079	248.67	183.129	194.264	391.308	265.378	276.032	275.822	169.612
ENSG00000037280	FLT4	0.163726	0.374122	0.148559	0.497356	0.0841136	0.115596	0.338353	0	0.19141	0.178004	0.0522517	0.769431	0.157839	0.195516	0.171709	0.0889752
ENSG00000037474	NSUN2	9.90027	9.09679	7.16183	10.9881	5.91932	6.32181	14.1447	14.8261	20.0082	18.4115	8.77343	10.6756	5.95602	14.0464	16.1822	11.6441
ENSG00000037637	FBXO42	4.13346	0.0956884	2.74578	4.7587	2.54191	1.89221	0.631633	2.27899	2.04865	1.8211	0.172708	3.01032	2.67159	1.95191	2.51344	2.45775
ENSG00000037749	MFAP3	22.7406	10.3526	2.83119	15.9572	4.31767	5.87039	4.57309	3.94919	14.5808	11.0644	2.69731	11.2208	10.6901	12.0854	10.3578	16.411
ENSG00000037757	MRI1	0.80255	1.02552	0.944478	0.709096	0.203441	0.621304	0.959192	1.54257	1.48146	1.03327	0.0505514	0.850735	0.751767	0.83768	1.16285	0.473439
ENSG00000037897	METTL1	20.4537	46.1589	18.1699	21.7805	13.8902	24.2869	25.6088	39.9488	40.6979	27.965	25.8488	39.2633	30.1522	32.4252	36.5089	29.0706
ENSG00000037965	HOXC8	0	0	0.755912	0	0	0	0	0	0	0	0	0	0	0	0	0
ENSG00000038002	AGA	0	5.48155	23.4208	0	6.78071	6.64087	4.79024	5.45046	5.40947	12.494	3.99433	0	5.40009	4.96906	7.51769	9.70776
ENSG00000038210	PI4K2B	6.32071	7.73741	16.1171	16.4794	9.35902	9.62656	14.8676	9.30451	10.4508	11.9522	8.38579	4.54656	10.245	10.6519	9.44619	13.8747
ENSG00000038219	BOD1L1	5.91189	5.72525	14.4361	13.7862	15.0734	9.89741	11.2982	5.85306	15.6164	12.1625	3.56296	10.4201	10.3253	13.3474	14.8023	12.985
ENSG00000038274	MAT2B	42.926	39.3167	40.4189	45.7162	10.7303	12.0929	27.1871	17.177	13.7026	16.6167	41.7896	19.074	12.1615	12.6928	19.6184	19.4907
ENSG00000038295	TLL1	0	0	0	0	0	0.0224292	0	0	0	0	0	0	0	0	0	0
ENSG00000038358	EDC4	0.0728264	0.0433366	0	0.0145545	0	0.0142828	0.0962513	0.119802	0.23059	0.214439	0.581048	0.488926	0.229526	0.295066	0.190944	0
ENSG00000038382	TRIO	0.149745	0.185071	1.15343	0.828739	0.0998622	1.01659	0.950802	0.852697	0.917409	0.939251	0.27571	0.811992	0.890507	0.685313	0.838083	0.481221
ENSG00000038427	VCAN	4.95232	1.87304	7.32025	1.09902	2.57546	6.66173	2.0041	0.0999597	0.628995	0.853323	0.0121203	0.101987	0.08449	0.498871	0.61736	0.278623
ENSG00000038532	CLEC16A	1.90183	1.1527	1.95715	1.34605	1.26899	0.360253	1.15033	1.68485	3.78252	3.66888	1.31013	0.934253	1.60986	1.38878	3.06482	2.07967
ENSG00000038945	MSR1	0.161077	0.0894611	0.121796	3.69127	1.06889	0.063181	0.954768	0.812592	0.863102	0.194582	0.0856769	0.360467	0.258808	0.389284	0.211163	0.255312
ENSG00000039068	CDH1	59.8628	17.6384	25.0306	6.78933	35.3947	16.5103	16.129	25.8903	72.9202	50.2554	14.8669	12.1147	59.0107	50.8607	62.3291	85.993
ENSG00000039123	SKIV2L2	19.6425	17.8704	17.4058	33.2454	9.48992	14.7153	10.6312	25.86	30.1534	28.4145	26.3914	31.1761	33.4527	27.7659	25.6703	37.5431
ENSG00000039139	DNAH5	0.00408939	0.0116806	0.0119268	0	0	0	0	0.18567	0.0478087	0.0166726	0	0	0.113722	0.0104645	0	0
ENSG00000039319	ZFYVE16	11.355	10.7909	2.99146	5.2177	6.4373	3.19881	4.35488	11.3473	12.0143	8.76119	8.26886	8.55476	11.2344	6.77502	8.94632	8.15584
ENSG00000039523	FAM65A	0	0	0.0145894	0.125964	0	0.0706361	0.0324556	0.533236	0.307028	0.0815781	0	0	0.317168	0.0384016	0	0
ENSG00000039537	C6	0	0	0	0	0	0	0	0	0	0	0	0	0	0	0	0
ENSG00000039560	RAI14	0.0125549	2.2144	3.74711	1.05383	10.3523	7.88913	1.37573	14.0029	14.3109	11.4146	13.9436	8.2181	15.809	9.49353	19.2568	25.0483
ENSG00000039600	SOX30	0	0.0139818	0	0	0	0	0.889272	0.154608	0	0.106439	0	0	0	0.400835	0.0770061	0
ENSG00000039650	PNKP	0.212896	0.86871	0.11827	1.53171	1.46484	2.7915	3.9027	1.26079	0.711127	1.77729	0.436781	1.83766	0.439801	2.14022	0.358837	0.3099
ENSG00000039987	BEST2	0.0585703	0	0.085411	0	0.0564193	0	0	0	0.0427963	0.0397988	0	0	0	0	0	0
ENSG00000040199	PHLPP2	0.17366	1.04058	4.04453	0.40742	4.04387	0.924017	1.21926	5.2465	3.45362	3.45799	3.63255	0.760356	2.59522	4.36654	8.10665	1.84644
ENSG00000040275	SPDL1	45.527	22.0896	27.4414	23.6469	29.9137	17.1715	48.9544	61.3967	53.4353	50.3439	57.3535	34.7475	65.4085	46.6614	41.6528	45.2666
ENSG00000040341	STAU2	9.4139	20.3129	10.6977	13.1382	10.6756	7.76171	9.31725	15.6001	13.7571	10.0979	10.5128	12.5239	19.5599	12.0649	8.17239	26.05
ENSG00000040487	PQLC2	0.504785	0.44527	0.49074	0.356054	0.62926	1.36269	0.556553	0.703386	0.911245	1.8159	1.35038	0.299022	0.858766	1.48166	2.2188	0.968189
ENSG00000040531	CTNS	9.94855	0.971631	3.16609	6.71362	2.9652	4.75093	11.1277	2.33376	3.91169	4.54714	1.44156	13.7025	3.82112	5.6509	6.05315	3.86391
ENSG00000040608	RTN4R	0	0	0.0288135	0	0	0	0	0	0.259873	0.161114	0	0	0	0	0	0.120799
ENSG00000040633	PHF23	33.6124	11.295	8.69561	14.4887	7.92067	22.0844	17.1044	14.3112	16.1899	22.1787	22.3857	20.5432	9.21634	14.3754	12.7132	17.0767
ENSG00000040731	CDH10	0.11157	0	0.216931	0.468245	0.143297	0.218812	2.72124	0	0.489132	0.252707	0	0	0.0620527	0.618581	0.292525	0.151579
ENSG00000040933	INPP4A	1.40701	0.543461	1.56683	1.05064	0.455887	1.42989	0.0322737	0.227249	1.3365	1.34719	0.826633	0.193215	0.754094	1.78385	0.754576	1.34244
ENSG00000041353	RAB27B	0	0	0.00853602	0	0	0	0.0126595	0	0	0.119325	0	0	0	0	0	0
ENSG00000041357	PSMA4	179.52	326.633	236.019	288.063	351.112	271.269	522.643	576.483	230.033	231.259	290.072	249.203	375.383	289.731	319.12	356.956
ENSG00000041515	MYO16	0.00930019	0	0.00904142	0.0111519	0.0537518	0	0.0201136	0	0.0679548	0.012639	0	0.0936563	0	0.0118992	0	0.606491
ENSG00000041802	LSG1	11.4543	15.7835	18.0606	26.7403	12.5163	12.1939	25.082	24.0245	16.9482	18.3393	17.9493	12.9768	10.8699	20.2428	23.5799	20.1696
ENSG00000041880	PARP3	0	0.110803	0	0	0	0	0	0	0.037793	0.0351459	0	0	0.0287672	0.0330887	0	0
ENSG00000041982	TNC	0	0.0238978	0.00813385	0	0.064475	0	0.0120631	0	0	0	0	0	0.0186134	0	0	0.0170504
ENSG00000041988	THAP3	3.70561	7.2045	1.72557	2.46442	1.25983	2.78484	10.3263	5.16353	2.13879	3.25855	4.24846	2.50869	1.87047	2.78893	3.06168	2.41145
ENSG00000042062	FAM65C	0.219087	0.0938672	0.326586	1.05083	0.196971	0.103122	0.252704	1.12446	0.106722	0.238192	0.104879	0	0.519899	0.224251	0.229769	0.506007
ENSG00000042088	TDP1	17.9715	18.7494	26.9555	13.6475	5.2651	9.52555	9.20241	17.0383	15.6718	13.7514	10.0191	17.767	13.4875	7.70151	18.9793	17.2722
ENSG00000042286	AIFM2	7.41898	0.380423	2.47452	4.23514	1.10239	7.26734	3.8548	1.83067	0.893874	1.12623	1.36961	3.97403	0.592604	0.908838	1.2416	1.40737
ENSG00000042304	C2orf83	0.582292	1.15987	0.953415	1.02897	0.944685	0.504882	1.19305	0.120996	1.65709	1.49938	0.366776	0	0.511355	0.98029	2.16953	0.81192
ENSG00000042317	SPATA7	5.20645	0.113811	6.3528	7.41101	4.81054	0.833545	5.73214	2.65682	4.21833	2.79173	3.34862	1.9617	2.69873	1.88061	2.92516	2.81495
ENSG00000042429	MED17	6.84678	1.08648	6.79654	5.47335	7.73246	4.121	5.78686	6.70611	3.94858	4.11765	5.65109	5.81184	4.02688	5.45414	5.8291	5.98751
ENSG00000042445	RETSAT	1.03112	5.05103	2.10511	3.75873	0.0794602	0.849342	0.282468	0.203547	0.602737	0.0840781	0	1.03838	1.21579	0.131928	0	1.63903
ENSG00000042493	CAPG	9.62046	20.7359	57.3666	17.5963	30.5773	52.3253	33.5904	11.3772	18.335	11.327	26.7412	17.8584	6.16439	3.97065	12.3795	11.4742
ENSG00000042753	AP2S1	87.4501	127.187	166.311	75.2645	28.8479	69.9173	141.859	169.795	132.393	202.753	203.916	152.858	94.6898	157.904	206.787	121.225
ENSG00000042781	USH2A	0.0033727	0.019267	0	0	0.0129953	0	0.00729415	0.0266313	0.0147862	0.00458352	0	0	0.0112549	0.125142	0	0.0962251
ENSG00000042813	ZPBP	0	0.0376346	0	0	0.101536	0.124035	0.379941	0	0.0770192	0.0716246	0	0	0	0	0	0.107405
ENSG00000042832	TG	0	0.0162074	0.00735512	0	0.0145755	0.00890266	0.00545407	0	0.265347	0	0	0	0	0	0	0
ENSG00000042980	ADAM28	0.00906544	0.00647344	0	0	0	0	0.00653529	0	0.0397437	0.04928	0	0	0.0504201	0.336368	0	0
ENSG00000043039	BARX2	0.625009	0.361295	0.231474	0.356882	0.573386	0.490309	1.48044	1.88006	1.3483	0.606709	0.569903	0.299718	0.529702	0.495037	1.40461	0.0606526
ENSG00000043093	DCUN1D1	30.1724	24.9834	24.5352	44.2756	14.7567	7.07445	12.162	48.1061	36.8693	29.5355	39.3994	41.4411	54.2865	38.8718	39.5439	52.1848
ENSG00000043143	PHF15	0	0.904115	0.00961639	0.355833	0.628871	0.884618	0.0499162	0	1.57562	0.604925	0.236762	1.69341	0.0660181	0.620141	0.272315	0.241897
ENSG00000043355	ZIC2	2.02064	0	10.8879	7.88751	0	2.35244	0	0	2.10472	1.25618	2.98423	1.51532	1.24339	0.440056	0.507246	1.35802
ENSG00000043462	LCP2	0	0.0195172	0	0	0	0	0.0197037	0	0	0	0	0	0	0	0	0
ENSG00000043514	TRIT1	87.2674	42.9705	50.88	18.5475	24.3178	29.0295	30.5282	34.2984	22.781	26.2041	30.9371	29.2633	28.3507	23.0437	39.9994	26.8953
ENSG00000043591	ADRB1	0	0	0	0	0	0	0	0	0	0	0	0	0	0	0	0
ENSG00000044012	GUCA2B	0	0	0	0	0	0	0	0	0	0	0	0	0	0	0	0
ENSG00000044090	CUL7	0	0.373235	0.0677515	0.055711	0	0.355362	0.0334934	0.252215	0.118817	0.0947101	0.0834043	0.116968	0.090441	0.312083	0.0913608	0.0236704
ENSG00000044115	CTNNA1	64.4401	54.8271	87.5008	41.1253	49.2522	35.3104	67.6211	60.8148	56.6615	70.0643	94.1499	68.9044	45.0985	47.714	66.471	61.048
ENSG00000044446	PHKA2	0.552008	7.25123	0.670812	0.330959	0.376646	1.04201	0.306748	1.13509	1.42851	1.06276	1.34879	1.73717	0.524485	0.823987	5.8797	0.374979
ENSG00000044459	CNTLN	4.41407	1.41635	0.40126	3.57446	1.61243	5.23462	1.79355	1.8106	1.17283	1.93207	0.192097	1.27004	2.06604	1.951	1.80362	1.2617
ENSG00000044524	EPHA3	0.0110052	0.00785862	0.0213981	0.0131965	0	0.0259003	0.0158674	0	0.0160827	0.11965	0	0.221654	0.0122418	0	0.043282	0.0448552
ENSG00000044574	HSPA5	94.1766	74.2116	140.078	39.4865	43.7753	54.8806	37.0771	31.9696	59.7887	119.983	37.9024	34.9243	35.3015	48.307	52.5625	46.3054
ENSG00000046604	DSG2	20.8201	14.4758	32.8074	14.2773	29.8879	27.3765	14.2821	18.0068	23.344	36.3406	7.79397	19.1007	28.5499	31.7867	20.2227	39.3683
ENSG00000046647	GEMIN8	4.29491	4.93962	8.75727	6.83635	4.53991	16.2352	10.0832	15.6061	12.9972	12.1385	15.3747	7.27234	11.9225	9.33693	13.7521	8.21039
ENSG00000046651	OFD1	11.0627	33.41	23.5966	14.5433	25.4482	9.69708	25.2672	33.4832	39.265	26.8863	18.9702	21.7671	17.5318	22.2782	42.3863	19.5163
ENSG00000046653	GPM6B	5.97774	2.57268	1.14658	2.40223	0.591383	1.33079	1.65386	0.318926	1.81796	1.0539	0	1.13888	0.664938	0.516776	2.66865	1.64622
ENSG00000046774	MAGEC2	0	25.336	0	0	0	0	2.19902	4.81725	4.31694	0	0	0	0	0	16.2902	0
ENSG00000046889	PREX2	0.0356816	0.0467124	0.167662	0.106965	0.0916565	0.111966	0.0600201	0.0469578	0.191194	0.0323277	0.0142343	0	0.0396907	0.0380444	0.0701651	0.0363577
ENSG00000047056	WDR37	0	2.79962	0.0135641	0.602291	0.752635	0.147762	1.036	1.18432	1.1622	1.30833	0	0.140505	0.775998	1.16034	1.42668	2.04721
ENSG00000047188	YTHDC2	4.05039	0.469574	6.66165	2.92554	4.2964	5.41665	7.69489	9.40661	7.40932	8.15964	8.21211	4.70273	5.5762	5.27987	8.32086	6.89476
ENSG00000047230	CTPS2	0	0	0	0	1.14067	0	0.181402	0	0.173048	0.0603478	0	0	0	0.284078	0.64035	0.271483
ENSG00000047249	ATP6V1H	24.1662	20.5766	29.3541	21.9765	17.446	11.2285	17.246	29.2953	28.9161	30.9317	31.2508	14.1553	25.5283	23.795	22.5379	38.5061
ENSG00000047315	POLR2B	52.429	41.6724	45.7053	31.9099	20.957	26.553	32.2429	45.036	33.6127	41.4523	45.7791	25.8583	32.9942	38.2495	35.9878	62.9527
ENSG00000047346	FAM214A	1.78278	3.14284	3.6153	12.7096	3.24679	2.49119	7.23936	6.18623	8.56898	4.18314	3.76714	3.5065	9.29575	9.56953	10.0241	8.14617
ENSG00000047365	ARAP2	3.29262	0.0121508	0	0	0.0327824	0.150175	0.0122669	0.285518	0.273534	0.173438	0.386926	0.856792	0.104104	0.838201	0.434991	0.814912
ENSG00000047410	TPR	19.8084	12.8234	20.2688	27.9533	21.5675	20.1707	26.0153	35.6836	28.5912	30.3116	24.1791	32.0305	20.8034	25.9339	25.3031	27.538
ENSG00000047457	CP	0	0.0195255	0	0	0	0	0	0.188921	0.199795	1.46783	0.949006	0	0.608319	0.489793	0	0.696546
ENSG00000047578	KIAA0556	0.995275	1.04881	1.29637	0.173802	0.837719	0.693603	0.355265	0.572245	0.621322	1.22127	0.0231286	1.45963	0.290211	0.284355	1.78612	1.00429
ENSG00000047579	DTNBP1	0.748111	4.8079	8.59531	4.60765	2.16191	4.20153	4.55966	4.16189	3.13071	4.29782	4.55801	2.05466	2.53433	8.09252	3.74463	2.56406
ENSG00000047597	XK	0	0	0	0	0	0	0	0	0	0	0	0	0	0	0	0
ENSG00000047617	ANO2	0	0	0	0	0.0994055	0.0202388	0.0247979	0	0.0502686	0.0233739	0	0	0.0765267	0	0	0
ENSG00000047621	C12orf4	35.9248	25.8799	12.768	36.1452	5.73003	10.7945	8.17904	22.2976	23.1973	12.5348	11.1585	20.8652	20.3152	17.6375	19.7144	19.8862
ENSG00000047634	SCML1	1.1082	0	3.68999	7.25887	3.17583	0.423817	1.01861	2.1056	1.65998	2.5603	1.42575	0.558001	4.06797	3.01305	1.74336	1.66558
ENSG00000047644	WWC3	0	0.00686787	0	1.28014	0.778225	0.169763	0.00693349	0.778421	1.61634	1.22864	1.95677	0	0.438636	0.295335	0.945633	0.235201
ENSG00000047648	ARHGAP6	0	0	0	0.0243398	0	0.0119428	0	0	0.0444948	0	0.850241	0	0.0112895	0	0	0
ENSG00000047662	FAM184B	0	0	0	0.196797	0	0	0.0904756	0	0.0282163	0.03936	0	0	0.26847	0.0123521	0	0.0393482
ENSG00000047849	MAP4	37.4762	34.0999	18.2411	29.9242	21.4845	20.4851	31.3877	40.5761	52.4621	55.2744	54.26	40.4175	28.74	31.8378	48.5938	39.2306
ENSG00000047932	GOPC	1.47188	0.43628	1.9304	8.09208	5.61779	2.14049	6.22633	6.85269	6.98044	5.68008	7.27871	3.77551	6.05475	5.11665	3.82271	10.6399
ENSG00000047936	ROS1	0	0.00613998	0	0	0	0	0.216952	0.0169737	0	0.0116854	0	0	0	0	0.135266	0
ENSG00000048028	USP28	33.8611	72.2551	89.9848	59.5009	33.3166	44.9206	31.8926	20.9746	30.4344	15.9843	22.9742	14.0645	15.7334	21.5657	26.2787	16.8259
ENSG00000048052	HDAC9	0.0197618	0.700872	0.025616	0.126382	0.0761443	0.286802	0.0284927	0.0390106	0.125143	0.179043	0.0788352	0	0.190512	0.345555	0.0518135	0.0536968
ENSG00000048140	TSPAN17	0	0.0410805	0	0.81056	0.831249	0	0.642832	0.0567825	1.05089	0.390914	0	0.579342	0.0799915	0.294427	0.678762	0.0293098
ENSG00000048162	NOP16	214.031	225.927	136.029	204.219	255.642	216.818	236.856	241.145	254.536	263.201	280.332	325.485	176.026	296.378	339.504	252.162
ENSG00000048342	CC2D2A	0.94999	1.67853	0.402577	1.50425	1.2436	2.56539	1.4575	1.25021	3.43511	1.72139	1.3993	1.83976	1.39542	1.23106	3.87987	1.51404
ENSG00000048392	RRM2B	11.6813	1.27759	12.3646	36.4558	3.94642	3.66145	5.31808	24.4669	6.9533	3.94672	6.95118	16.7117	12.7486	6.2205	6.01666	16.7773
ENSG00000048405	ZNF800	2.03905	2.96447	2.52425	1.97011	2.37396	1.48453	7.99488	9.55615	8.89653	7.53577	9.4803	1.92045	6.1844	7.03838	4.67311	8.84888
ENSG00000048462	TNFRSF17	0	0.0459263	0.0625259	0.077121	0.123907	0.0756815	0.27819	0.888726	0	0.437026	0	0	0	0	0	0.262137
ENSG00000048471	SNX29	0.211247	0.36315	1.8179	0.544142	2.1404	0.359059	0.76144	1.55992	8.97541	3.57262	2.11616	1.26064	4.41244	3.08322	6.36947	4.27311
ENSG00000048540	LMO3	0	0.0121444	0	0	0.557004	0	0	0	0.969286	0	0.16283	0.685069	0.264851	0.326398	0	0
ENSG00000048544	MRPS10	119.042	132.95	61.0609	131.082	101.741	86.8146	103.16	126.558	101.483	71.1516	131.625	118.69	118.296	112.614	81.5046	128.43
ENSG00000048545	GUCA1A	1.54599	2.51457	0	8.8914	1.48921	0.134756	1.30026	3.44745	0.794922	0.350168	0.411157	4.03632	0.700615	0.109891	0.45038	0
ENSG00000048649	RSF1	2.23061	5.56899	6.1505	3.73668	5.67298	7.57485	7.86071	5.33205	5.74296	4.32523	5.76305	7.41338	2.7583	3.23641	4.91966	2.67332
ENSG00000048707	VPS13D	3.57297	1.25331	3.40119	2.57438	1.1397	0.479449	2.44019	2.83828	3.46376	2.20423	1.4066	3.03788	3.11591	2.12534	3.38972	2.89019
ENSG00000048740	CELF2	0.67163	0.0098886	0.417345	3.81091	1.02714	0.928835	0.269543	0.615072	1.53801	0.884521	0.795507	0.976184	0.955046	0.761876	0.217849	0.366872
ENSG00000048828	FAM120A	5.98324	7.23383	8.40334	14.2442	9.52964	7.3787	11.2111	10.6769	9.14528	8.41986	10.2252	5.78634	11.2407	9.04576	9.33387	6.16026
ENSG00000048991	R3HDM1	16.0649	8.07334	13.5988	11.0007	8.18793	4.67744	9.33041	9.5301	8.80375	9.53295	9.64599	14.5435	9.08795	10.2948	9.68267	8.91343
ENSG00000049089	COL9A2	0	0	0	0	0	0.0260573	0.0159636	0	0	0.0300938	0	0	0.0492639	0	0	0.180508
ENSG00000049130	KITLG	4.23651	0.984951	0.718367	7.3247	0.735516	0	1.39388	5.27552	2.82558	3.46452	4.48062	3.22455	3.09602	2.36357	4.16539	1.45566
ENSG00000049167	ERCC8	5.04117	4.99971	3.19466	7.70165	10.0358	7.25031	3.12271	7.99802	4.55662	5.83603	8.17829	5.45269	7.53908	4.84943	4.11209	6.27819
ENSG00000049192	ADAMTS6	0.314794	0.611923	1.10513	2.99881	0	0	0.23324	0.431539	0.396136	0.154486	0	0.176116	0.291803	0.313264	0.343899	0.01782
ENSG00000049239	H6PD	0.398423	0.509116	0.400929	0.486134	0.403991	0.312557	1.02796	0.538133	0.796752	0.512963	0.200768	0.351954	0.380987	0.321959	0.797214	0.45583
ENSG00000049245	VAMP3	59.3486	44.4292	41.2647	38.729	36.0832	32.8203	33.4208	66.8483	45.2928	50.2371	88.2028	37.6641	35.9916	38.0228	28.1641	49.6312
ENSG00000049246	PER3	4.13368	1.91211	1.60351	6.49502	1.07883	1.5575	2.34875	2.8741	1.8301	5.67305	6.38493	3.69112	2.5369	4.92414	5.8862	4.91747
ENSG00000049247	UTS2	2.87503	2.16706	0	3.54323	0	0	0	0	0	0	0	0	0	0.408721	0.157042	0
ENSG00000049249	TNFRSF9	0.166223	0.118697	0.0323197	0	0	0.0391198	0.0479323	0.0656262	0.340078	0.0451798	0	0	0.03698	0.0425353	0.130746	0.203248
ENSG00000049283	EPN3	0	0	0	0	0	0.0184789	0	0	0	0.0213414	0	0	0.0349361	0	0	0
ENSG00000049319	SRD5A2	0	0	0	0	0	0	0	0	0	0	0	0	0	0	0	0
ENSG00000049323	LTBP1	0	0	0.00981379	0.0121046	1.8281	0.368238	0.00727726	0.518108	1.25392	1.50906	0.531568	0	0.965683	0.361641	0.357307	1.00802
ENSG00000049449	RCN1	8.36168	4.25018	35.2336	1.58922	26.3225	31.333	4.67296	7.61095	11.1982	19.4196	26.9355	1.69866	18.4951	20.6261	11.4672	7.85718
ENSG00000049540	ELN	0.0676324	0.120737	0.147939	0.0405492	0.0651486	0.0596885	0.109702	0.0333772	0.123544	0	0.0404705	0	0	0.0648998	0.0664969	0
ENSG00000049541	RFC2	3.35677	5.35958	2.34669	2.9397	2.03456	3.55056	4.26882	2.45697	2.70076	4.40811	2.97913	0	2.51725	1.93027	3.115	2.61332
ENSG00000049618	ARID1B	3.79372	7.44506	9.02053	6.64865	8.77822	5.86117	8.19992	8.35305	7.26924	5.61538	9.73137	6.47868	8.16698	6.89902	7.32964	5.52809
ENSG00000049656	CLPTM1L	5.00239	4.20399	3.01975	5.73855	4.2794	4.33514	7.14737	8.84107	13.9081	10.1361	8.73159	6.72892	7.1916	13.0087	25.5686	7.54457
ENSG00000049759	NEDD4L	0.242502	0.102817	4.23621	0.972314	1.56217	1.82807	0.786689	2.13922	2.34779	1.24615	2.12224	0.686835	1.61849	1.23139	2.59293	1.49803
ENSG00000049768	FOXP3	0	0	0	0	0	0	0	0	0	0	0	0	0	0	0	0
ENSG00000049769	PPP1R3F	0	0	0	0	0	0	0	0	0	0	0	0	0	0	0	0
ENSG00000049860	HEXB	8.69896	10.8423	5.68921	8.8379	8.95844	21.9615	11.3564	6.24439	9.89252	17.1096	4.24001	4.45973	13.1247	12.8299	8.83284	9.73407
ENSG00000049883	PTCD2	11.7091	8.53365	5.53911	2.72125	9.20934	3.29546	6.54406	10.9614	7.40902	8.30091	6.76104	1.45875	6.5258	6.48679	3.03837	5.41201
ENSG00000050030	KIAA2022	0	0	0	0.261655	0	0	0	0	0.00797203	0	0	0	0.0606813	0	0.300363	0
ENSG00000050130	JKAMP	96.533	65.6998	58.5869	46.9874	36.2214	46.8946	36.6773	98.6239	63.0675	46.9503	16.0863	74.6711	101.108	61.613	63.4569	81.1574
ENSG00000050165	DKK3	0	0	0	0	0	0.0283877	0	0	0.564071	0.0327852	0	0	1.58326	0.895119	0.569264	0.147489
ENSG00000050327	ARHGEF5	0.507377	0.205856	0	0	0	0.203537	0.590218	0	0	0	0	0	0	0	0.317456	0.0939985
ENSG00000050344	NFE2L3	36.1099	38.4303	27.4333	35.5839	54.1304	20.6539	23.306	23.4869	30.5923	29.5573	12.4956	19.5618	38.7009	46.2457	33.6279	32.0226
ENSG00000050393	MCUR1	1.99816	1.53532	3.96465	4.27359	5.62801	7.96138	3.12525	4.38272	6.62559	6.20917	5.78961	3.05952	5.09524	7.41556	5.79045	3.95299
ENSG00000050405	LIMA1	15.9171	8.02381	5.13695	7.33339	18.3488	8.52066	2.53948	8.56351	19.1377	14.8938	14.0528	5.74816	12.1544	13.4169	5.83665	32.2049
ENSG00000050426	LETMD1	5.14929	11.9986	31.3242	7.69111	16.4179	4.53562	7.61964	17.0604	23.8071	13.5048	6.41483	15.1624	16.5136	8.66885	15.3958	17.735
ENSG00000050438	SLC4A8	0.480017	1.1945	10.5352	3.01749	0.448376	7.66824	0.880842	3.07243	5.88817	5.59437	1.2534	2.6367	2.91246	6.45802	12.0135	3.05325
ENSG00000050555	LAMC3	0.615007	0.0521042	0.0912044	0.0624966	0	0.0735961	0.338156	0	0.243729	0.184159	0	0	0.324661	0.280075	0.409954	0.297399
ENSG00000050628	PTGER3	0	0.0261534	0.0267047	0.0109794	0	0	0.0528065	0	0.0267615	0.136879	0	0	0	0	0.0360104	0.0186597
ENSG00000050730	TNIP3	0.131596	0.131558	0.33263	0.157798	0.304232	0.185823	0.26563	0.311731	0.653854	0.500753	0.125993	0	0.40987	0.269396	0.621058	0.107272
ENSG00000050748	MAPK9	6.31992	3.94407	1.25205	7.72155	5.57624	7.6243	6.9585	6.44756	7.70289	3.82528	11.6314	6.41788	6.35064	6.98191	6.16161	8.06314
ENSG00000050767	COL23A1	0	0	0	0	0.0402363	0.122881	0	0	0	0	0	0	0	0	0	0
ENSG00000050820	BCAR1	0	0.254758	0.0133399	0.0164538	0.158613	0.0161467	0.178056	0.297959	0.380996	0.130535	0.394125	0.138183	0.0610538	0.105339	0.215862	0.139817
ENSG00000051009	FAM160A2	1.19374	0.314742	0.0178543	2.73072	1.30912	0.605104	1.65494	0.326283	1.2614	0.623964	0.26375	0.554835	1.40958	0.070493	1.08342	0.523972
ENSG00000051108	HERPUD1	0.407009	5.14842	7.12232	5.85657	3.52855	9.16824	5.61677	6.88672	18.9483	6.12392	5.21893	0.585533	4.85078	4.79836	10.2902	4.44345
ENSG00000051128	HOMER3	0.258431	0.0692027	0.188431	0.0774718	0.311176	0.494167	0.395895	0	0.283247	0.439013	0	2.6025	0.251535	0.330653	0.508186	0.394993
ENSG00000051180	RAD51	42.6855	31.1859	44.3777	29.7364	25.9806	38.2777	130.695	61.9857	37.7243	29.4459	34.5745	36.082	27.2713	30.3574	44.3822	18.2832
ENSG00000051341	POLQ	11.3652	8.83361	12.7701	14.1348	4.43528	2.71762	8.24575	9.08921	13.0954	11.9999	5.33605	4.98894	10.7054	8.51045	15.7302	9.41296
ENSG00000051382	PIK3CB	16.3494	3.95249	4.16346	14.3563	9.47011	4.80175	7.14556	29.5626	39.4795	17.9362	29.3338	13.8334	28.2682	25.9671	32.8913	25.1946
ENSG00000051523	CYBA	0	0	0.131768	0	0.0870412	0.318986	0.0977107	0	0.330121	0.368399	0.108141	0	0.0502561	0	0	0.276216
ENSG00000051596	THOC3	0.284764	3.27892	1.83407	3.62804	3.15452	4.48181	7.72392	4.00521	3.38117	4.98258	1.704	3.94306	2.3361	3.18802	3.63978	1.95858
ENSG00000051620	HEBP2	0.721393	1.61834	0.297906	0.681305	0.947032	1.15688	0.90204	1.41145	1.0169	2.1603	2.88802	0.385736	1.13621	0.865819	0.602576	1.22294
ENSG00000051825	MPHOSPH9	17.0922	15.2385	18.6031	9.29411	7.71831	3.95622	6.7777	18.142	9.38509	9.63061	8.89057	9.32593	12.9102	10.4063	10.8472	9.33369
ENSG00000052126	PLEKHA5	33.3888	20.4714	13.2024	16.0832	13.8219	12.6867	19.1893	12.4701	16.1876	11.4644	7.19451	11.016	9.35084	13.1765	17.2087	10.4434
ENSG00000052344	PRSS8	0.820485	0.244122	1.09678	0.491925	4.93971	0.241372	2.83422	4.99398	4.79611	12.2655	6.6281	0	4.14506	6.60487	2.68904	9.54472
ENSG00000052723	SIKE1	42.3216	43.437	28.1857	48.1168	14.7411	20.098	24.9602	34.495	25.774	33.2312	49.6075	27.1268	34.4842	25.8786	25.0694	28.3942
ENSG00000052749	RRP12	5.02832	3.94346	0.904216	2.75336	3.97572	4.08715	10.8957	6.11057	3.31307	5.54978	1.07833	7.75655	1.90754	3.60725	5.77266	2.63585
ENSG00000052795	FNIP2	19.6358	19.5919	13.7225	47.7883	15.5622	11.3846	35.0527	18.9891	16.3105	12.7216	14.6059	19.0581	21.2054	13.1109	18.9159	3.49927
ENSG00000052802	MSMO1	92.9499	216.645	61.0277	115.511	190.852	41.0121	52.4647	69.8573	298.184	259.302	138.115	119.452	290.373	120.728	51.1936	608.805
ENSG00000052841	TTC17	25.7635	8.64187	14.366	14.0143	9.75606	3.88846	6.89911	10.4766	14.4035	14.2695	5.92354	11.3806	9.62699	9.20633	15.3589	9.82434
ENSG00000052850	ALX4	0	0.0396963	0.0324265	0	0	0	0.0240453	0	0	0	0	0	0	0	0	0.0226577
ENSG00000053108	FSTL4	0.106176	0.379089	0.0573452	0.0424386	0.0227281	0.0416465	0.178598	0	0.0517204	0.176359	0	0	0.0393684	0.271695	0.0463969	0.14425
ENSG00000053254	FOXN3	10.2686	19.8294	3.45194	9.62144	12.5805	10.8634	8.87373	9.29736	19.1334	12.4131	3.49724	9.53525	13.3472	12.71	13.194	12.792
ENSG00000053328	METTL24	0	0	0	0	0	0	0	0	0	0.232924	0	0	0	0	0	0
ENSG00000053371	AKR7A2	0	0	0	0.112567	1.80857	2.48549	0.406052	1.2972	0.823121	2.16883	2.02228	0	0.939812	0.420387	0.3692	0.19131
ENSG00000053372	MRTO4	57.6056	104.75	33.5319	33.2793	44.7963	65.9012	52.4972	67.2154	66.4664	72.6946	67.8175	73.6956	33.2677	46.8866	38.7727	43.84
ENSG00000053438	NNAT	4.59462	0	1.58499	1.42179	0	0	0	0.0975264	0.072198	0	1.77379	0	0	0.884958	0	0.503408
ENSG00000053501	USE1	5.47144	9.74191	6.54402	9.28015	3.67548	6.60782	6.33176	4.90301	6.31245	10.0285	4.48029	14.4999	5.36547	7.69135	9.90976	5.72184
ENSG00000053524	MCF2L2	0.621866	0.56092	0.986393	0.696626	0.614792	0.625852	1.08537	0.258439	1.30337	1.18984	0.509215	0.329601	0.737247	0.659556	1.02977	0.767051
ENSG00000053702	NRIP2	0.209529	0.199493	0.656362	0.334996	0.269111	1.178	0.805597	0.275745	0.714461	0.664419	0	0.937791	0.595625	0.685103	0.366242	1.13866
ENSG00000053747	LAMA3	1.46916	0	0	0	0.0115527	0.127014	0.0561983	0.260424	0.481975	0	0	0	0.120066	0.368275	0.235836	0.244408
ENSG00000053770	AP5M1	61.6418	63.6051	62.3529	47.8553	17.1082	20.0182	45.922	55.8741	34.4339	39.2574	30.116	50.6825	33.4742	45.5276	24.2919	49.3749
ENSG00000053900	ANAPC4	24.8027	31.501	9.79523	6.86643	12.9731	11.1646	10.1689	14.1879	24.1475	11.6617	9.68678	6.59521	18.4739	14.2664	14.9257	25.016
ENSG00000053918	KCNQ1	0	0.014068	0	0	0	0	0	0	0	0	0	0	0	0	0.0774807	0
ENSG00000054116	TRAPPC3	10.2687	10.4538	6.93692	31.4779	11.2612	7.86976	24.0684	16.2687	10.0427	10.1623	4.53763	10.0758	8.81584	11.5551	12.8405	13.7365
ENSG00000054118	THRAP3	205.549	169.944	166.736	191.871	101.877	98.3287	101.803	158.575	191.465	197.795	196.936	158.624	162.923	180.865	176.655	227.17
ENSG00000054148	PHPT1	43.7693	60.6017	50.8635	74.736	167.993	91.8621	67.2743	41.523	42.8786	62.7838	58.9519	125.236	68.2485	58.9225	42.4136	44.3513
ENSG00000054179	ENTPD2	0	0	0	0	0	0	0	0	0	0.124411	0	0	0	0.0390431	0	0
ENSG00000054219	LY75	0.0835558	0.0994425	0.081231	0.0890599	0.0357721	0.0546235	0.0736212	0.128288	0.122105	0.12617	0	0.186986	0.154907	0.130664	0.14605	0.151359
ENSG00000054267	ARID4B	19.2937	11.2791	11.9958	13.2797	7.24729	9.0144	12.853	9.48522	13.8281	11.6853	10.1895	5.73016	10.3381	8.76331	12.5153	12.0039
ENSG00000054277	OPN3	0	0	0	0	0	0	0.0351808	0	0.178291	0	0.0584042	0	0.922833	0.0624392	0	0
ENSG00000054282	SDCCAG8	9.38894	11.3638	9.61194	10.9896	23.366	13.4513	10.0361	13.0771	22.1278	16.0426	5.60335	10.0318	19.6411	11.6623	10.0883	14.5152
ENSG00000054356	PTPRN	0.037613	0.00895288	0	0	0	0.0737669	0	0	0	0.0340775	0	0	0	0	0	0
ENSG00000054392	HHAT	0.0352617	0	0	1.45875	0.883135	0.0207467	1.3854	1.14853	0.180356	0.646933	0	0	0.0196118	0.563951	0	0.0359299
ENSG00000054523	KIF1B	2.85223	4.23175	5.27195	5.64034	4.58298	4.35754	4.22899	4.15183	5.3065	4.38109	4.91944	4.88774	5.07232	4.86832	5.2552	3.52905
ENSG00000054598	FOXC1	0	3.8274	0.126213	0.155674	0.0714612	0	1.99215	0.329502	0	0.0504094	1.1098	0	0.144412	0.213565	0.0729402	0.0377957
ENSG00000054611	TBC1D22A	3.10616	1.77202	1.52628	0.668002	1.04073	0.794586	1.98367	2.69927	5.35333	3.55598	1.21219	3.06002	1.46469	1.14475	4.51463	2.02974
ENSG00000054654	SYNE2	13.6169	7.31563	6.10485	14.5587	9.7729	5.58412	14.1391	12.4076	15.3302	12.0008	3.26629	10.005	12.7319	14.3005	13.4918	10.4271
ENSG00000054690	PLEKHH1	0.425938	1.72123	0.630542	2.29836	0.876541	1.12773	0.362889	0.210205	1.00441	0.999838	0.0231707	0.292456	2.09978	0.346801	0.685289	2.09114
ENSG00000054793	ATP9A	0	0.0168952	0.107341	0.198597	2.46144	0.510426	1.51235	1.16765	1.84405	2.12218	0.717336	0.87364	1.65806	1.12007	2.72951	1.28578
ENSG00000054796	SPO11	0	0	0	0	0	0	0	0	0	0	0	0	0	0	0	0
ENSG00000054803	CBLN4	0	0	0	0	0	0	0	0.0417325	0.0617885	0	0.303609	0	0	0	0.0831432	0
ENSG00000054938	CHRDL2	0	0	0	0	0.0624878	0	0.116912	0	0	0.0440795	0	0	0.0721588	0	0	0
ENSG00000054965	FAM168A	2.74259	0.0250278	4.15701	1.57603	2.75159	0.907349	2.61513	1.07242	1.13963	1.47659	1.78271	2.11774	1.40354	1.64802	1.72303	0.785691
ENSG00000054967	RELT	0	0.0105041	0	0	0.226716	0.0346192	0.0530222	0	0.12898	0.599729	0.0704183	0	0.0654509	0.319954	0	0.0599548
ENSG00000054983	GALC	0.197567	0.41148	0.576211	0.592261	1.30046	0.6587	0.617182	0.74751	2.35786	2.57308	0.118222	0	0.714238	1.01112	0.906502	0.939452
ENSG00000055044	NOP58	332.396	303.847	379.83	229.263	345.532	277.672	328.555	513.74	301.369	396.144	439.537	296.095	385.523	377.314	298.244	548.063
ENSG00000055070	SZRD1	11.6395	17.2634	3.36735	13.3878	10.975	14.0896	21.1802	23.081	8.9159	10.5375	17.2125	23.7262	8.72281	12.5078	9.74998	8.70696
ENSG00000055118	KCNH2	0.216848	0.0193558	0	0	0	0.287067	0	0	0.0990293	0	0.908317	0.682418	0.633183	0.0173406	0.213207	0
ENSG00000055130	CUL1	14.4592	28.5168	23.3674	49.1624	9.52667	11.1712	21.4791	35.2155	31.6496	25.6048	64.224	27.7352	17.9406	28.2707	36.3516	33.0807
ENSG00000055147	FAM114A2	12.6334	7.50057	8.89666	13.0783	7.26284	5.79063	9.93726	13.918	8.49503	9.22973	7.0603	10.8675	7.79468	11.5799	9.22401	9.73522
ENSG00000055163	CYFIP2	0.0564831	0.356279	2.80049	9.44824	0.997494	0.0110775	0.57685	2.60166	1.30692	2.08534	1.39702	4.07644	1.9896	0.74677	0.222139	0.805749
ENSG00000055208	TAB2	10.8679	5.43437	17.8003	9.64753	10.6852	2.03228	13.5335	12.279	10.2596	11.4683	11.8638	7.63559	12.0109	11.4079	9.77426	5.98043
ENSG00000055211	GINM1	1.5477	6.90174	3.62341	4.96158	9.18857	1.52388	6.14795	4.80105	7.70842	6.48171	4.38493	2.22656	6.95665	4.28375	6.70798	4.89201
ENSG00000055332	EIF2AK2	0.337409	0.92738	0.587962	0.335886	0.502858	0.247212	0.500246	0.377014	1.20944	0.458542	0.152379	0.512881	0.37532	1.02631	0.951419	1.55684
ENSG00000055483	USP36	5.62006	9.3741	6.2325	4.84251	4.30655	3.22598	2.2576	4.64166	7.71987	9.31427	9.46431	9.66274	3.64769	4.11473	7.71318	5.07117
ENSG00000055609	KMT2C	23.7037	9.38535	16.482	13.667	9.4168	14.1363	11.6239	10.5604	20.3153	13.7191	7.61995	12.2869	14.3486	15.4138	17.2302	19.4554
ENSG00000055732	MCOLN3	0.173192	0.0154591	0.210466	0.129797	0.0834158	0	0.702306	0	0.53783	0.411896	0.0518182	0	0.144489	0.221593	0.425711	0.926488
ENSG00000055813	CCDC85A	0	0.0114643	0	0	0	0	0	0.0633848	0	0	0	0	0	0	0	0
ENSG00000055917	PUM2	19.3555	22.0977	15.6571	23.4725	6.8659	8.64556	14.3	15.1431	16.1129	12.8254	13.5833	8.10399	19.4958	15.4578	16.811	24.5996
ENSG00000055950	MRPL43	38.8849	49.1162	40.3659	36.8204	15.7561	29.0123	44.0136	48.197	35.9863	38.0663	41.5891	91.7119	23.4598	38.5596	43.2394	25.8854
ENSG00000055955	ITIH4	0	0	0	0.114896	0	0	0.16578	0	0.0560097	0	0	0	0	0	0	0.0390533
ENSG00000055957	ITIH1	0	0.0156821	0	0	0	0.10337	0	0	0	0	0	0	0.0732866	0	0	0
ENSG00000056050	C4orf27	53.6904	62.2409	54.3693	55.0943	30.5405	29.4182	90.8624	73.2571	40.6358	45.3475	38.5658	40.8259	28.7919	58.3208	65.4114	20.9722
ENSG00000056097	ZFR	38.8866	50.1696	41.0971	38.3939	33.7672	35.2639	27.9848	51.886	31.5686	39.1678	54.3544	33.1544	29.8078	31.0056	35.554	33.7391
ENSG00000056277	ZNF280C	0.758766	1.22156	0.362121	0.678246	1.08971	1.49351	0.765794	3.56756	1.2298	1.38739	3.40116	0.83357	1.59596	0.77665	2.00749	1.34949
ENSG00000056291	NPFFR2	0.0997859	3.80027	0.161682	3.15089	1.79426	0.547963	6.01863	1.57585	0.486078	0.316423	0.71653	1.00488	1.18397	0.808591	0.261628	7.65965
ENSG00000056487	PHF21B	0	1.29329	0.91423	0	0.771658	0.266401	0.564944	0.275019	2.51948	0.828337	0.208416	0.701491	2.11148	0.401067	1.16432	0.461363
ENSG00000056558	TRAF1	0	0	0	0	0	0	0.00728762	0	0	0	0	0	0	0	0	0
ENSG00000056586	RC3H2	0.649802	12.1827	5.47045	8.67877	8.1372	4.97829	4.62464	6.55013	2.92961	5.47702	4.08691	3.4111	4.71366	2.76838	5.89957	2.32445
ENSG00000056661	PCGF2	1.0648	0	0.0202974	1.47709	0.241339	0.343953	3.20591	0.53579	0.488174	0.96471	0.349815	3.9948	0.510932	0.908244	0.656891	0.340384
ENSG00000056678	KIFC1	0	0	0	0	0	0	0	0	0	0	0	0	0	0	0	0
ENSG00000056736	IL17RB	0	6.09863	0	1.05942	0	1.99931	1.76378	0.536637	2.94641	1.32384	0	3.42201	0.932374	1.5362	1.6928	2.12366
ENSG00000056972	TRAF3IP2	0.735538	1.86057	2.56941	1.65934	2.59392	4.81174	3.60391	4.5036	3.15179	3.84593	0.835517	2.25981	3.13405	1.37176	3.03985	2.66763
ENSG00000056998	GYG2	0.0188416	4.96467	0	0.112965	0.326693	3.6361	1.92878	0.595104	1.43179	0	0.721575	0	0.251503	0.74732	2.66764	0
ENSG00000057019	DCBLD2	6.5475	4.43682	3.44154	3.40592	3.74198	2.0521	3.32741	2.57675	4.82229	2.48352	4.22414	3.68062	7.92203	5.86543	2.71056	3.74544
ENSG00000057149	SERPINB3	0	0	0	0	0	0	0	0	0	0	0	0	0	0	0	0
ENSG00000057252	SOAT1	59.945	97.2925	33.2168	48.4288	36.8319	25.1272	48.521	61.2624	37.315	36.7733	14.7534	37.2053	56.1409	29.0921	32.7018	48.3196
ENSG00000057294	PKP2	1.5009	5.06169	2.74492	2.36996	10.3924	2.53556	3.81379	12.2914	20.913	14.985	16.433	5.38739	17.9847	17.169	16.1889	22.8039
ENSG00000057468	MSH4	0	0.0419327	0.0190296	0	0.98048	0.46067	0.211667	0.888726	0.371866	1.91531	0	0.39424	1.4806	0	0	0.678136
ENSG00000057593	F7	0	0	0.0599718	0	0	0	0	0	0	0	0	0	0	0	0	0
ENSG00000057608	GDI2	287.03	232.419	267.529	215.956	78.9054	143.381	128.283	180.335	182.587	213.117	249.276	150.193	93.0239	148.698	180.797	238.876
ENSG00000057657	PRDM1	2.46359	0	28.6563	16.5519	0.357756	1.58788	0.749671	0.195506	0	0.858039	0.0296319	1.12203	0.991498	0.966212	0	1.84171
ENSG00000057663	ATG5	102.991	90.464	71.0018	90.1736	38.029	54.292	67.0811	46.7753	53.8874	41.6573	59.4757	55.6513	41.5265	46.0608	50.7384	43.1032
ENSG00000057704	TMCC3	0.0761454	0.00776769	0.761418	0	0.0209568	0.0384009	0.133312	0.343574	2.22552	0.354796	0.702997	1.09545	0.701807	1.18302	0.983967	0.288185
ENSG00000057757	PITHD1	11.8048	35.1422	13.066	34.7664	25.5086	61.9465	50.6007	31.0184	26.2264	23.4139	27.7783	16.0647	31.7633	27.3502	30.5851	25.2761
ENSG00000057935	MTA3	10.5234	16.759	9.09029	16.47	18.0352	26.2883	18.5628	16.186	10.829	11.6496	11.5184	14.7922	11.0351	11.6129	11.7263	12.1972
ENSG00000058056	USP13	1.59766	2.32011	3.89049	2.83681	2.13091	1.36481	1.79962	1.53143	2.03169	0.782897	1.89366	3.4808	1.34997	0.963108	2.1448	0.845275
ENSG00000058063	ATP11B	10.7175	8.89956	0.950291	8.28852	10.0212	2.06426	5.81355	9.32065	17.4094	12.5725	11.2806	4.57027	11.844	10.0723	11.7046	19.6357
ENSG00000058085	LAMC2	0.34778	0.115302	2.64445	0.178725	0.598229	2.19237	0.125358	0.662012	2.37781	1.31663	0.297298	0.625407	0.773712	1.764	1.66086	1.79717
ENSG00000058091	CDK14	0	1.90101	0.0240754	2.39047	0.023855	0.641102	0.00892638	0.562189	0.434279	0.656275	0	0	0.234149	0.491121	0.340882	1.05982
ENSG00000058262	SEC61A1	14.0873	8.0501	4.29156	2.99463	3.96427	6.82945	7.21415	3.99255	10.8974	8.84343	4.84104	8.67837	4.5778	9.24839	8.71514	8.99608
ENSG00000058272	PPP1R12A	35.9596	27.6091	30.0379	30.9126	21.0762	22.2619	20.8644	38.1178	34.0808	29.3703	31.6683	25.5447	33.4618	33.5989	39.6408	37.0282
ENSG00000058335	RASGRF1	0	0.0217592	0.0691222	0.0852571	0.0391368	0.0119522	0.0146447	0.300761	0.0445302	0.0828224	0	0.409147	0.0903876	0.0389873	0.11984	0.165595
ENSG00000058404	CAMK2B	0	0.0307965	0	0	0.0276958	0.101499	0	0	0	0.0390738	0.103228	0	0	0	0	0
ENSG00000058453	CROCC	0.528263	0.0137172	0.0373502	0.0115172	0.0185041	0.0452088	0.221572	0.303363	0.0280722	0.0783179	0	0.290171	0	0.147468	0	0.0195736
ENSG00000058600	POLR3E	10.4152	1.99722	5.73599	0.574937	6.44042	4.76441	2.52518	3.02352	9.92633	6.91425	4.17614	4.15783	5.36306	4.73732	12.0474	5.07557
ENSG00000058668	ATP2B4	2.91561	5.66562	7.80349	2.14554	3.00767	3.13727	2.52841	0.591031	4.4587	2.6351	1.3309	1.14861	3.1639	2.69976	2.71947	3.21056
ENSG00000058673	ZC3H11A	16.2334	11.4507	14.7538	26.8815	11.3872	7.31328	11.2091	16.8636	18.7427	14.6283	16.0047	11.3376	13.4372	16.3902	20.9421	21.8118
ENSG00000058729	RIOK2	49.7483	36.1528	46.9379	71.8501	22.8615	27.4479	38.5076	59.8175	43.9728	38.6555	42.2539	39.56	51.5121	40.0218	40.387	50.6578
ENSG00000058799	YIPF1	27.5149	27.0157	0.137883	27.1684	22.5424	24.8672	20.0144	24.0779	24.8199	21.8286	33.693	15.3539	31.0008	20.6417	25.519	37.4298
ENSG00000058804	NDC1	48.8125	22.3007	42.4063	32.6104	21.4708	19.4736	16.7507	29.9643	31.3901	36.8913	13.6805	25.9574	29.2123	33.1866	35.7499	49.7883
ENSG00000058866	DGKG	0	0.0301624	0	0	0.0203441	0	0	0	0	0.014351	0	0	0	0	0.0415304	0
ENSG00000059122	FLYWCH1	0.273575	0.248633	0.459391	0.521891	0.718712	0.980401	2.00807	0.687332	1.25389	0.929476	0.208351	0	0.843777	0.636416	0.880305	0.709569
ENSG00000059145	UNKL	0.0881265	0.341616	0.30598	0.0150962	0.388069	1.00738	1.23431	0.919529	1.10387	0.547495	0.512273	0.760686	0.700201	0.628204	1.63392	0.820997
ENSG00000059377	TBXAS1	0.0540173	0.192863	0.315086	0.226704	0.0520335	0.0317818	0.272588	0.159948	0.0394695	0.183525	0	0	0.330476	0.10367	0.424884	0.330246
ENSG00000059378	PARP12	5.84392	2.9584	7.31859	8.15858	1.94673	3.94369	2.4039	0.265962	0.78756	1.16726	3.66826	2.03517	1.08654	1.57299	1.32468	1.02963
ENSG00000059573	ALDH18A1	0	0	0	8.72106	1.72848	0	0.0137614	2.63778	7.22511	5.05874	2.23886	1.92235	3.03645	3.39491	3.52851	3.85127
ENSG00000059588	TARBP1	5.75739	0.711902	9.1954	5.63356	2.49688	6.33494	1.63505	2.09102	5.48162	2.94683	1.01416	4.64335	4.92104	4.68769	4.36195	6.80615
ENSG00000059691	PET112	10.6939	7.66419	10.1403	5.08949	8.25225	7.92231	5.51467	5.2583	5.31857	6.78921	6.86624	3.24255	4.34142	4.61909	2.95478	8.94793
ENSG00000059728	MXD1	0.331834	0.269639	0	0.219533	0.176357	0.0134647	0.0494937	0.519524	2.62531	1.80386	1.45159	1.84369	1.56557	1.2005	0.675027	1.95878
ENSG00000059758	CDK17	0.676665	1.26289	2.79581	0.350375	1.68879	0.760056	8.74731	6.4663	3.10141	7.60755	8.24543	3.71687	5.04647	4.05337	4.05231	2.41321
ENSG00000059769	DNAJC25	7.75505	13.6313	13.6045	17.7041	20.9263	17.9879	17.2736	14.769	9.15354	13.5793	12.9697	12.0148	17.2251	12.5937	17.9869	7.75005
ENSG00000059804	SLC2A3	156.985	85.4581	50.4077	104.689	41.38	15.6113	31.2084	165.254	191.844	120.302	135.616	148.916	130.061	159.051	267.773	149.467
ENSG00000059915	PSD	0	0.0218268	0	0	0.0588876	0	0.407654	0	0.111671	0.0415399	0	0	0.0850017	0	0	0
ENSG00000060069	CTDP1	0.204411	1.60562	1.2089	0.163407	0.0984519	0.821829	0.31928	0.807029	1.76742	1.13433	0.937766	0.171541	0.492652	1.19871	1.67483	0.381855
ENSG00000060138	YBX3	7.82994	8.169	12.9882	16.008	17.3388	8.13111	11.8011	7.87634	11.9831	11.7961	5.98385	8.05623	11.9021	14.6497	7.86563	8.21267
ENSG00000060140	STYK1	0	0.0304846	0.103757	0	0	0	0.0923277	1.47478	0.717448	0.667197	0.153274	1.07478	2.04196	0.901251	1.09133	2.43599
ENSG00000060237	WNK1	10.4272	7.4662	8.70951	4.86622	4.04623	2.7862	4.89099	5.90997	8.29273	5.57701	8.10598	5.73178	7.50885	8.21449	9.37919	6.39114
ENSG00000060303	RPS17P5	0	0.223778	0	0	0	0	0.225916	0	0	0.425886	0	0	0	0	0	0
ENSG00000060339	CCAR1	73.7175	49.784	80.4257	50.0088	45.394	32.3207	52.9168	59.2055	56.5174	73.1148	53.4897	52.2403	54.1505	49.1506	43.3269	78.3973
ENSG00000060491	OGFR	0	0.0303933	0	0.1361	0.327998	0.233729	0.0409116	0.36409	0.1866	0.289217	0.101877	0	0.0473452	0.199678	0.0557978	0.318043
ENSG00000060558	GNA15	0	0	0	0	0	0	0	0	0	0	0	0	0.0666783	0	0	0
ENSG00000060566	CREB3L3	0	0.0174373	1.18699	0	0	0.0862041	0	0	0.178427	0	0	0	0.0271629	0	0.96037	0
ENSG00000060642	PIGV	12.7246	5.40136	0.183268	0	0.72636	4.63066	8.00108	2.32582	1.68735	1.66524	0.846032	3.79679	6.52672	3.19584	2.96557	4.9462
ENSG00000060656	PTPRU	1.07714	7.54436	2.96327	1.67634	2.09724	0.728138	5.30342	1.74177	3.04772	5.79308	6.39065	3.11569	2.98267	3.40142	4.37143	3.10584
ENSG00000060688	SNRNP40	81.6693	68.7365	67.244	59.7999	51.0412	61.4149	63.2978	79.3327	59.8439	63.9438	66.1125	64.7801	51.4164	50.9524	55.9446	90.8865
ENSG00000060709	RIMBP2	0	0.548878	0	0	0	0	0	0	0.10346	0	0	0	0.0225004	0.181164	0	0
ENSG00000060718	COL11A1	0	0	0	0	0	0	0	0	0.0765041	0	0	0	0	0.0446542	0	0.0889053
ENSG00000060749	QSER1	1.52719	0.572162	1.75101	4.23735	1.43812	1.49891	0.562818	1.43301	1.37109	1.80555	1.65559	0.275862	1.78257	0.928796	1.93922	2.37257
ENSG00000060762	MPC1	5.78156	25.1981	26.1653	23.7465	14.4672	31.436	3.2577	24.7938	33.4074	17.2497	50.4231	19.4075	34.0039	22.1919	18.8177	36.5656
ENSG00000060971	ACAA1	0.568864	1.18963	1.31675	0.5522	0.965475	1.9285	0.11717	1.06948	0.791731	1.54618	1.29677	1.90956	0.286258	0.953124	0.585948	0.441634
ENSG00000060982	BCAT1	100.239	104.824	178.72	87.1063	118.642	50.7323	75.8236	106.546	57.0073	84.6083	111.235	52.523	107.987	70.8828	88.0213	97.3949
ENSG00000061273	HDAC7	0	2.14232	0.145348	1.26688	0.825698	1.14941	0.474234	0.295134	0.480667	0.027091	1.45528	0	0.166306	0.382579	0.156798	0.345306
ENSG00000061337	LZTS1	0.0448156	0.016001	0.0871374	1.67934	0.129509	1.01516	0.234231	0	0.229222	0.243619	0	0	0.0747765	0.129015	0.220316	0.159827
ENSG00000061455	PRDM6	0	0	0.00670667	0	0	0	0.0994645	0.544725	0.141139	0.0656269	0	0.277886	0.207191	0.017653	0.325574	0
ENSG00000061492	WNT8A	1.36105	0	0	0	0	0.0471055	0	0	0	0	0	1.20938	0	0	0	0
ENSG00000061656	SPAG4	2.33191	0.0314183	0	0	0	0.0517739	0	0.0868542	0.192892	0.179382	0	0	0	0	0	0
ENSG00000061676	NCKAP1	6.96573	5.87601	5.16523	7.16211	5.94419	5.44232	6.64564	4.52151	8.78823	7.32724	9.46075	4.23986	8.86678	7.91944	10.2685	7.76044
ENSG00000061794	MRPS35	93.2192	138.814	104.451	185.352	156.433	168.784	93.9801	134.488	74.5217	95.67	162.259	108.777	144.786	76.2933	80.5678	90.7419
ENSG00000061918	GUCY1B3	0	0	0	0	0.0788498	0	0	0	0	0	0	0	0.0455265	0	0	0
ENSG00000061936	SFSWAP	0.697246	1.73853	2.56693	2.06962	2.04795	2.1924	2.81811	1.73741	1.82071	2.98249	1.31323	6.21578	2.04704	4.19726	4.89993	2.04985
ENSG00000061938	TNK2	0.527364	0.860754	0.387134	0.606556	0.331753	0.41793	0.504318	0.786089	0.959407	0.497297	0.412172	0.433531	0.263379	0.53704	1.01586	0.482526
ENSG00000061987	MON2	0.283255	0.936583	1.41279	5.02835	1.67271	0.84053	3.06299	3.67098	2.64561	4.00846	1.53284	1.30222	3.87002	2.11934	4.06852	4.55522
ENSG00000062038	CDH3	0.138151	0.135645	0.134307	0.207073	3.5931	0.26417	1.86738	2.07946	5.9305	1.6428	0.620012	1.21733	1.11413	3.07119	4.88995	2.07635
ENSG00000062096	ARSF	0	0	0	0	0	0	0	0	0	0	0	0	0	0	0	0
ENSG00000062194	GPBP1	58.4143	49.6182	44.4332	106.058	29.6928	28.7866	38.3418	79.821	82.4918	65.0446	61.2664	62.1385	63.7324	68.6955	121.337	86.3816
ENSG00000062282	DGAT2	0.0863037	3.05057	0.199268	0.0905515	0.249403	0.647418	0.925471	0.362029	0.0788257	0.0733047	0.0516433	0	0.168001	0.193239	0.636411	0.0439696
ENSG00000062370	ZNF112	0	0.0124934	4.9326	0.314689	0.0674129	0.185289	0.214416	0.276298	0.485786	0.38043	1.67509	0.352377	2.23808	2.50714	1.30735	2.49582
ENSG00000062485	CS	95.5283	81.8488	135.422	55.8701	47.6618	42.0309	61.4492	66.6292	105.985	109.304	79.638	59.3882	64.0408	59.2662	63.1646	73.217
ENSG00000062524	LTK	0	0.0530206	0	0	0	0	0	0	0	0	0	0	0.123889	0	0	0
ENSG00000062582	MRPS24	0.666318	0.422937	0.215926	0.577046	0.855796	0.435596	2.21495	1.82686	1.4606	1.25768	0	0	1.11178	1.56297	1.31026	0.678944
ENSG00000062598	ELMO2	13.6981	0.68681	3.03138	0.148815	2.24151	2.90249	4.64112	7.13526	4.12599	6.9572	4.27013	7.03002	4.22775	4.08878	2.68447	4.07822
ENSG00000062650	WAPAL	24.5906	19.3762	13.4743	30.0073	17.2114	22.6882	23.5565	23.9924	23.1606	21.4424	17.9525	15.9601	20.1783	21.4918	24.8527	29.027
ENSG00000062716	VMP1	63.7078	53.3982	95.7049	50.5325	37.8745	25.2034	29.6128	62.2096	50.2871	51.5459	32.5143	40.4883	57.2517	46.5052	41.2162	75.5786
ENSG00000062725	APPBP2	2.12505	2.77377	0.903242	4.06521	2.76108	1.76787	2.73614	2.18527	3.58213	1.54472	0.875341	0.398141	1.86907	1.08757	2.13797	1.81283
ENSG00000062822	POLD1	0.0736091	0.236532	0.483037	1.10331	0.177264	0.714596	0.729643	0.908169	0.941235	0.400141	0.0440469	1.11191	0.286579	0.541535	0.578987	0.150008
ENSG00000063015	SEZ6	0	0	0	0	0	0.0168256	0	0.0846785	0.564181	0	0	0	0.159053	0.311009	0.224938	0
ENSG00000063046	EIF4B	86.0305	46.4101	56.562	63.9251	51.2785	41.1502	37.9984	48.7394	54.8203	60.0499	45.1532	36.7838	60.2776	58.9211	56.3706	71.0143
ENSG00000063127	SLC6A16	0.300038	0.183644	0.104175	0.0770952	0.908345	0.151312	0.494395	0.0846122	0.0939567	0.815508	0.051297	0	0.357589	0.52099	0.590001	0.262049
ENSG00000063169	GLTSCR1	0.202451	0.184723	0.40457	0.256247	0.455037	0.158819	0.575681	0.044405	0.509527	0.244562	0.161526	0.339793	0.350308	0.431714	0.575039	0.458416
ENSG00000063176	SPHK2	0.103379	0.103349	0.0603015	0.173547	0.0796658	0.510924	0.149052	0.122444	0	0.337182	0.0494887	0.208213	0.20699	0.423262	0.325259	0.0842703
ENSG00000063177	RPL18	81.7912	136.56	83.0401	114.788	99.4214	134.231	173.593	113.428	105.357	139.497	99.7967	224.926	92.757	125.885	143.438	101.338
ENSG00000063180	CA11	0.0346689	0	0.101113	0	0	0	0	0	0	0.329807	0	0	0	0	0	0
ENSG00000063241	ISOC2	3.19227	0.0199959	0.0544465	0	0	0.889681	1.79664	1.4925	0.572904	0.342499	0.268102	0.845984	0.560676	0.644904	0	0.0570661
ENSG00000063244	U2AF2	1.39621	2.80974	3.35227	2.68888	2.24156	4.30654	3.2636	0.501122	2.84415	2.73119	2.48112	1.06518	1.22364	1.92173	1.91356	1.50889
ENSG00000063245	EPN1	0.0243913	0.209008	0.0711378	1.72562	1.26876	1.14807	1.31878	0.866686	0.784179	1.02759	0.408673	0	0.542636	0.905023	2.01447	0.149121
ENSG00000063322	MED29	0.875027	1.1497	9.27242	7.47067	7.48488	12.0883	7.75895	9.60399	6.98188	8.79985	2.30387	11.4554	6.32673	6.1576	12.5265	6.38392
ENSG00000063438	AHRR	0.011293	0.0483845	0	0.0135415	0.326347	0.0398662	0	0	0	0.0613889	0	0	0.0125618	0.0288979	0.355308	0.0460279
ENSG00000063515	GSC2	0	0	0	0	0	0	0	0	0	0	0	0	0	0	0	0
ENSG00000063587	ZNF275	0	0	0	0	0	0	0	0	0	0	0	0	0	0	0	0
ENSG00000063601	MTMR1	0	0	0	0	0	0	0	0	0	0	0	0	0	0	0	0
ENSG00000063660	GPC1	0	0.0246029	0.200972	0	0.365076	0.0608144	0.012419	0.204041	0.0503499	0.936467	0.0824678	0	0.153301	0.220413	0.338756	0.45639
ENSG00000063761	ADCK1	22.95	16.978	3.94552	4.47891	8.57992	4.90246	5.55373	9.78398	13.2001	10.2988	4.2553	8.8612	15.6407	16.2442	26.4844	15.1142
ENSG00000063854	HAGH	0.293255	7.40777	2.0313	0.351644	2.40112	2.71751	1.18917	0.795981	0.642827	0.448352	0.789662	5.53722	0.366979	0.281406	1.58582	0.747029
ENSG00000063978	RNF4	72.6591	82.7205	69.115	60.6127	19.6858	33.8642	27.2296	49.0349	40.832	38.2039	85.658	45.751	23.8709	23.9851	28.6001	37.6342
ENSG00000064012	CASP8	29.4337	34.6821	23.1209	63.9168	53.7211	12.1699	81.179	20.8896	21.8096	6.79033	5.69252	25.2683	17.5475	12.4228	13.3006	5.24685
ENSG00000064042	LIMCH1	0	0.681244	4.52647	2.2755	1.65816	2.29404	0	0.163762	0	0.648258	0.322668	0	0.288372	0.0132677	0.489392	0
ENSG00000064102	ASUN	69.3035	38.7279	28.0869	46.0878	37.1892	19.1483	20.657	38.021	22.6493	44.7842	30.5626	22.2968	42.5383	59.5726	49.541	60.0593
ENSG00000064115	TM7SF3	4.67259	13.3632	18.9962	18.9877	11.2752	5.33174	12.181	7.8263	7.17322	13.5019	1.75105	5.7036	6.98262	6.03879	3.99087	17.7941
ENSG00000064195	DLX3	0	0.438612	0.191086	4.89058	1.84603	1.73468	0.584499	0.291005	1.00533	1.56933	0.823315	3.95876	1.39383	0.628712	1.7393	4.20587
ENSG00000064199	SPA17	1.64054	2.7027	1.13024	1.45603	1.86649	1.07924	1.68554	1.632	0.86836	1.63263	0.247353	2.86188	1.56623	1.22305	1.11767	0.737097
ENSG00000064201	TSPAN32	0	0	0	0	0	0	0	0	0	0.0261295	0	0	0	0	0	0
ENSG00000064205	WISP2	0.115856	0.198553	0.0450531	0.138924	0.0892812	0.245396	0.083521	0.0914818	0.40634	0.0629798	0.0554618	0.233343	0.103099	0.148234	0.455645	0.141662
ENSG00000064218	DMRT3	0	0	0	0	1.41048	0.0344606	0.0211117	0	0	0	0	0	0	0	0	0
ENSG00000064225	ST3GAL6	18.927	4.8	9.02252	21.3319	4.85142	4.15806	9.95524	7.0957	6.70708	5.49214	1.50686	5.93075	3.36587	6.6777	5.19143	4.3041
ENSG00000064270	ATP2C2	0	0.0253615	0.0172641	0	0.547393	0.0835861	0	0	1.0121	0.241335	1.27516	0	0.138274	0.181768	0.349201	0.253326
ENSG00000064300	NGFR	0.130965	0	0	0	0	2.44374	0	0	0	0.101704	0	0	0	0.359067	0	0.0762551
ENSG00000064309	CDON	0.06996	0.189837	0.0476094	0.100668	0.0808689	0.321063	0.317736	0.220966	0.35783	0.313752	0.0669814	0.0704523	0.124513	0.465459	0.357685	0.270886
ENSG00000064313	TAF2	6.97804	8.27465	22.2477	8.15482	8.10028	4.67936	8.97453	14.9749	14.3061	17.056	16.8539	4.97384	11.467	12.736	12.6509	13.5237
ENSG00000064393	HIPK2	0.794393	0.973745	0.474937	0.570518	0.245525	0.664845	0.912612	0.872132	0.552512	0.225154	0.528739	0.598918	0.533969	0.380469	0.634869	0.251058
ENSG00000064419	TNPO3	14.5117	13.9337	27.7379	12.1564	5.8136	11.0916	13.9813	19.8452	11.7183	22.8318	25.4423	13.3163	8.63683	11.3876	13.268	11.7119
ENSG00000064489	MEF2BNB-MEF2B	0	0	0	0	0	0	0	0	0	0	0	0	0	0.0453411	0	0
ENSG00000064490	RFXANK	5.22522	24.9181	11.2198	5.88422	11.6423	8.12692	13.79	4.395	4.91357	10.6208	6.19907	30.6568	4.19498	5.92973	7.68392	8.14841
ENSG00000064545	TMEM161A	1.75558	0	0.418632	0.317755	0.382891	3.39108	2.65059	1.50393	1.11335	2.07073	1.18927	0	0.810608	1.10191	1.95408	1.21506
ENSG00000064547	LPAR2	3.13872	6.34735	1.26938	1.68612	4.98265	1.97967	3.83756	2.13141	5.3574	2.18396	2.04346	3.79297	2.12276	2.57016	4.44388	1.0746
ENSG00000064601	CTSA	13.6812	14.3405	10.1686	8.22773	12.3325	7.97569	13.3013	11.1911	32.1299	21.6349	5.05724	22.9625	13.799	18.147	25.669	15.2194
ENSG00000064607	SUGP2	1.13729	0.525004	0.837611	1.91474	1.23938	1.09495	1.43271	0.861737	1.3766	1.09284	0.302463	1.50392	1.29063	1.26404	1.08431	1.21737
ENSG00000064651	SLC12A2	5.5712	10.7612	6.12932	6.2685	2.71907	0.885029	2.29598	7.38682	9.40349	3.44494	3.35597	2.99221	10.7314	3.74227	9.31203	5.58216
ENSG00000064652	SNX24	67.277	76.7685	51.4947	68.6302	43.2042	30.5023	68.8313	53.5089	68.185	74.2391	46.2319	52.5059	51.3736	65.0421	93.4396	62.2431
ENSG00000064655	EYA2	0	0	0	0	0	0.0556828	0	0	0.207456	0	0	0	0	0	0	0
ENSG00000064666	CNN2	2.28505	3.13362	5.62941	9.15416	3.3017	1.64999	6.45815	15.5827	16.317	7.86937	3.97775	17.52	9.09847	7.50843	7.3528	8.62549
ENSG00000064687	ABCA7	0	0	0	0	0.0361395	0	0.0270463	0.222182	0	0	0	0.28336	0.0208663	0.0360015	0	0
ENSG00000064692	SNCAIP	0.14104	0.0549347	3.8143	0.107623	0.0494037	0.286667	0.0647028	0.683389	0.48717	0.226524	1.41173	1.9368	0.0713121	0.475745	0.151279	0.391943
ENSG00000064703	DDX20	12.7948	4.77373	12.3814	8.93639	4.77642	4.6366	13.0856	18.79	12.2927	13.4773	11.9745	10.1057	14.9875	11.1591	16.2509	6.01486
ENSG00000064726	BTBD1	1.55122	7.08922	1.90392	11.9742	8.81606	3.14874	8.8763	13.7032	6.40397	5.29664	5.1981	2.73373	6.25496	6.25188	3.96545	5.01844
ENSG00000064763	FAR2	2.52818	0	0.464068	0	0.0681213	0	0	0	1.75687	0.744829	0	0	0.629314	0.475028	0.208594	0.216176
ENSG00000064787	BCAS1	0.167355	0.0970974	0.457589	0.225761	0.221662	0.344628	0.459964	0.309716	0.336278	0.469087	0.0500717	0.105333	0.337412	0.321186	0.205681	0.873946
ENSG00000064835	POU1F1	0	0	0	0	0	0	0	0	0	0	0	0	0	0	0	0
ENSG00000064886	CHI3L2	96.5869	53.6696	117.51	20.8169	58.8845	70.6146	67.1436	38.1681	15.2907	61.0849	94.5346	23.4485	25.5729	39.7852	9.27339	30.6934
ENSG00000064932	SBNO2	0.129885	0.0834735	0.35356	0.498388	0.225207	0.641925	0.945708	0.282038	0.436562	0.282424	0.186533	0.261598	0.346749	0.216038	0.255409	0.449978
ENSG00000064933	PMS1	43.3135	21.3178	18.9439	44.4024	11.0752	10.007	15.9911	18.5092	18.5979	15.221	8.49315	26.151	21.9842	24.1709	19.6462	28.1166
ENSG00000064961	HMG20B	0.131326	0.375109	0.510688	1.48026	1.72044	1.97804	0.833124	0.466636	1.11311	0.285557	0.565806	0.529	0.525893	0.571291	1.03297	1.01699
ENSG00000064989	CALCRL	0.22032	0.0874033	0.142793	0.190802	0.117905	0.23045	0.547078	0.21746	0.697596	0.399222	0.351566	0.246523	0.408458	0.281891	0.385104	0.32427
ENSG00000064995	TAF11	29.1324	5.86525	7.00179	22.9975	22.9177	25.663	34.886	33.7064	24.3613	14.4068	24.4056	41.9688	24.5293	24.8492	18.9364	44.7741
ENSG00000064999	ANKS1A	1.56393	5.14435	4.34545	1.75433	2.72141	1.69784	1.2511	7.58868	3.95166	3.48291	5.91693	4.47079	5.74646	4.5571	4.32533	7.79306
ENSG00000065000	AP3D1	2.43831	1.39655	2.00008	3.54815	4.62413	4.24406	5.30082	1.65458	6.05012	8.97456	7.3561	3.32512	2.85354	2.97349	4.74481	4.83963
ENSG00000065029	ZNF76	0.261161	4.3776	2.24496	0.659285	1.29757	2.16738	1.26836	2.03503	1.88817	1.2142	2.43462	0.415261	0.825644	0.738638	1.45957	1.26052
ENSG00000065054	SLC9A3R2	0.0291383	0.104035	0	0	0	0.137151	0.189053	0	1.4052	0.554389	0	0.293434	0.388947	1.6031	1.37516	0.59381
ENSG00000065057	NTHL1	0.0599152	0.128353	3.61138	0	0.808007	0.211511	0	4.13962	7.96777	7.08399	3.15503	15.0842	4.06547	7.81924	8.01166	7.20397
ENSG00000065060	UHRF1BP1	3.35346	1.82698	3.13676	7.42552	4.47867	2.15385	10.1805	5.74951	5.31064	5.46522	3.72554	4.64177	5.00091	4.48721	6.41042	3.56676
ENSG00000065135	GNAI3	105.206	72.6624	59.3786	65.7071	23.3572	26.7731	24.3516	90.4965	49.0725	45.3644	95.3147	51.6079	45.0275	56.5628	61.2485	60.9147
ENSG00000065150	IPO5	47.1244	30.7684	64.5009	64.2203	39.3721	33.9482	25.7113	32.9636	83.8842	75.6208	66.6575	60.9153	69.8331	96.5248	73.3794	127.374
ENSG00000065154	OAT	70.0165	33.1012	37.2662	142.836	53.6434	38.8259	22.3008	207.292	277.262	301.792	490.513	216.274	424.348	294.871	264.438	318.898
ENSG00000065183	WDR3	17.1073	5.13536	16.0891	9.8071	6.79164	5.84533	7.08816	9.85654	8.19593	13.5452	8.54538	8.0684	6.84459	11.5386	10.9403	12.2131
ENSG00000065243	PKN2	43.4169	17.8993	53.3881	29.982	19.3971	19.7747	20.2538	37.1113	33.8379	34.1505	40.8734	24.822	27.9175	33.8487	30.3139	37.1839
ENSG00000065268	WDR18	0	0.0589803	0.281043	1.03994	0.238689	0.728948	0.148859	1.38591	0.241406	1.01024	0.296549	1.66355	0.505321	0.422715	0.812096	0.925776
ENSG00000065308	TRAM2	5.82103	6.45639	2.53713	1.43152	3.4945	3.11451	7.77233	2.83163	2.35319	2.49021	4.54095	0.559172	1.34854	1.52745	2.65692	1.65964
ENSG00000065320	NTN1	0.0214745	0	0	0	0	0	0.0232215	0	0.015691	0.014592	0.0514004	0	0	0	0.0422279	0
ENSG00000065325	GLP2R	0	0.00998485	0	0	0	0.0329079	0	0	0	0	0	0	0	0	0.109985	0
ENSG00000065328	MCM10	47.0098	35.3403	32.2474	24.7005	17.7482	24.1082	30.805	30.181	34.9501	38.8283	28.5889	15.8597	22.712	30.9564	38.588	40.7007
ENSG00000065357	DGKA	0.258729	0.184753	0.171498	0.183326	0.611739	0.235259	0.347602	0.464309	1.04836	0.223755	0.0562984	0.236863	0.431698	0.210658	0.370015	0.119832
ENSG00000065361	ERBB3	7.57131	1.39598	3.43357	3.67815	4.66102	5.94804	3.03664	5.58611	13.29	10.7592	4.2139	4.45946	11.5097	9.72866	14.9946	11.1595
ENSG00000065371	ROPN1	0	0	0	0	0	0	0	0.368285	0	0	0	0	0	0	0	0
ENSG00000065413	ANKRD44	0.520316	0.198158	0.640729	0.478335	0.133655	0.163272	0.325084	0.0684748	0.633643	0.777825	0.124541	1.57193	0.366559	0.599152	0.88674	0.777591
ENSG00000065427	KARS	205.187	286.857	181.786	77.5764	117.604	101.978	125.417	150.555	146.871	181.765	190.305	78.8803	130.695	124.106	173.716	163.107
ENSG00000065457	ADAT1	2.86389	23.0233	8.82415	4.73576	2.35826	5.24527	8.79114	7.75067	5.67026	5.43004	2.04541	1.16292	4.44453	4.2848	4.4508	7.76608
ENSG00000065485	PDIA5	0	2.49525	3.42497	1.37381	4.8559	1.48298	2.02353	0.565408	5.48323	5.33273	0.274228	1.15375	2.35767	4.21437	4.50582	2.3348
ENSG00000065491	TBC1D22B	4.41339	0.936222	3.68021	8.52497	1.74321	1.4776	1.06498	3.17138	2.10488	2.50955	2.38678	2.7894	1.56111	1.25221	2.03348	2.18265
ENSG00000065518	NDUFB4	64.2881	107.596	99.0228	99.7741	208.065	173.508	193.041	88.9412	84.1867	114.907	89.4936	146.727	138.734	115.58	73.8759	125.257
ENSG00000065526	SPEN	2.70206	7.05362	8.23629	2.71989	3.54427	7.66912	7.18883	5.27205	9.77625	11.5135	7.95619	4.84214	3.65097	5.28942	13.9977	7.94558
ENSG00000065534	MYLK	0.675828	1.27478	1.23967	0.313453	0.23338	0.255085	0.491802	0.213961	0.51245	0.53721	0.808817	1.15571	0.390065	0.619971	0.752244	0.688635
ENSG00000065548	ZC3H15	105.582	100.034	103.139	194.837	99.3141	154.361	149.168	144.734	93.2058	81.6792	102.919	125.868	126.26	105.171	85.3763	88.9671
ENSG00000065559	MAP2K4	7.31144	15.2722	13.5068	4.35378	11.4348	8.52552	9.81259	6.05468	7.55922	9.98137	14.4844	4.84181	10.0509	8.95167	9.1937	10.5415
ENSG00000065600	TMEM206	5.81177	0.0184447	0.778454	3.99552	5.22511	1.70212	4.87869	3.87521	10.0785	11.198	11.8706	13.0059	9.91264	11.3687	7.82211	18.1079
ENSG00000065609	SNAP91	0	0	0.0131508	0	0	0.0159178	0.117021	0	0.0790726	0	0	0	0.421318	0	0	0
ENSG00000065613	SLK	18.5796	29.3444	24.0408	12.8817	12.0848	11.7501	22.2304	23.0103	28.7876	21.4685	39.0528	13.1809	18.1398	26.0047	33.2816	29.6095
ENSG00000065615	CYB5R4	1.0572	0.814134	3.59389	9.29644	1.57083	1.366	3.41218	2.01875	3.43323	4.46987	3.73782	3.47921	3.00529	3.4214	4.78283	3.43588
ENSG00000065618	COL17A1	0	0.549337	1.04054	0.360965	0	0.708455	0.00803748	0.110045	0.244396	0	0.0533725	0	0	0.328094	0	0.159047
ENSG00000065621	GSTO2	4.57848	5.50822	2.88353	2.08862	5.79096	2.55326	4.4128	0.707328	4.37813	3.96326	1.92971	2.80651	4.53933	2.39414	7.32001	3.00198
ENSG00000065665	SEC61A2	10.5164	0.0185421	10.7792	4.91958	2.85147	1.00833	2.37735	9.53414	8.34823	6.38725	5.90447	4.44537	6.81663	6.14628	21.0372	8.14923
ENSG00000065675	PRKCQ	0	0.0138967	0	0	0.149971	0	1.34683	0	0.511914	1.40173	0	0.19598	1.8184	2.71406	2.52573	0
ENSG00000065717	TLE2	0.283606	0.202517	0.252739	0.170037	0.227659	0.194674	0.255565	0.139962	0.207226	0.546015	0	0.952005	0.0262893	0.241909	0.557689	0.28898
ENSG00000065802	ASB1	0.319922	0.0195814	1.41292	3.23337	1.7786	3.18378	0.230632	0.866108	1.17548	0.447198	0.48133	1.01254	0.660896	0.7134	1.00656	0.298043
ENSG00000065809	FAM107B	13.1744	3.25646	9.16251	7.16963	5.23892	4.07441	3.40933	7.13517	11.7243	13.0837	27.3696	12.5867	12.3249	9.20603	8.83475	19.0346
ENSG00000065833	ME1	3.20501	0	0	0	1.05955	1.16044	0.0136716	0	0	0.386595	0	0	0	0	0.0745847	0
ENSG00000065882	TBC1D1	0.112157	1.41758	1.47199	1.88284	1.4261	1.74211	1.85965	3.65313	5.75297	7.10288	2.52347	3.95312	3.08154	5.33822	6.35179	3.7256
ENSG00000065883	CDK13	7.11301	2.2081	7.98813	7.20576	5.80545	4.88597	7.38224	5.77563	7.74482	8.5714	5.05311	4.76361	4.63819	5.73845	4.2375	5.78396
ENSG00000065911	MTHFD2	40.042	52.2381	74.3689	40.0495	36.1806	24.0741	27.5942	40.6409	31.3651	53.3451	144.331	40.1649	61.3776	26.7817	32.0488	34.5586
ENSG00000065923	SLC9A7	0.0999419	0.142733	0.906837	0.33955	1.05899	0.196007	0.192129	0.493222	0.486838	0.565924	0.0797389	0	0.0926426	0.127872	1.17917	0.509179
ENSG00000065970	FOXJ2	0.0231503	0.0743901	0.168796	0.87443	0.289901	0.0272415	1.63553	0.319896	0.541296	1.00677	0.0277058	2.56445	0.167384	0.696068	0.500756	0.754847
ENSG00000065978	YBX1	190.866	164.81	247.706	260.206	321.081	399.88	342.779	203.707	182.741	272.272	219.388	305.844	195.373	205.562	265.448	189.268
ENSG00000065989	PDE4A	0.124998	0.158682	0.0135022	0.049962	0.0535144	0.245147	0.0100124	0.219334	0.365335	0	0.79784	0	0.0463475	0	1.25631	0
ENSG00000066027	PPP2R5A	40.0199	38.3712	33.0356	56.7021	36.8346	18.2589	85.3559	58.5939	52.2613	40.6445	48.7035	28.4481	34.4746	47.9562	72.9398	25.3639
ENSG00000066032	CTNNA2	0.0440994	0	0	0.123387	0.679678	0.467036	0.0529856	0.14509	0.150372	0.199772	0	0.888195	0.147163	0.0564236	0.346873	0.0599135
ENSG00000066044	ELAVL1	1.3498	2.00362	1.9942	2.17931	4.3614	6.92868	4.87303	3.21005	3.05978	3.00435	2.92555	3.7461	2.63642	3.27725	3.97097	2.64246
ENSG00000066056	TIE1	0.494045	0.352788	0.624389	0.375195	0.666262	0.542599	0.771676	0.357597	0.866376	0.805694	0.0394176	0.829203	0.604511	0.884958	0.906736	0.570529
ENSG00000066084	DIP2B	6.74038	2.45971	0.368869	3.78251	1.54796	1.98727	4.8377	3.75969	7.13212	3.46795	0.445185	3.07175	3.23577	3.46486	3.39408	3.9268
ENSG00000066117	SMARCD1	0.961214	2.13403	0.628643	1.36216	2.28953	1.08995	0.667743	2.41496	3.39678	3.58638	2.97002	1.40797	2.87716	3.64479	3.78031	1.6027
ENSG00000066135	KDM4A	1.85758	10.4178	2.55604	0.993782	3.19333	1.49648	4.50156	3.9208	1.87934	4.50521	1.9153	4.60469	1.95504	1.79167	6.18166	1.63071
ENSG00000066136	NFYC	24.6736	26.042	19.5421	20.8921	21.6826	8.65928	33.7801	33.2187	21.6264	44.8926	23.8303	25.8825	20.1029	23.3998	27.6642	18.5802
ENSG00000066185	ZMYND12	0	0	2.94122	0	0	6.35725	0	2.34624	0.578967	0.0978937	0	0	0	0.0921638	0	0.513788
ENSG00000066230	SLC9A3	0	0	0	0	0	0	0.035671	0	0.0723098	0.26898	0.532961	0	0.110081	0	0.0973007	0.151256
ENSG00000066248	NGEF	0.517004	0.0425979	1.12123	0.572255	0.229854	0.0467978	0.817093	1.09909	0.958943	0.135118	0.856716	0	0.530855	0.228976	0.312815	0.405231
ENSG00000066279	ASPM	11.6209	14.0303	21.3277	31.0309	21.3474	9.65996	20.0866	24.1224	27.134	26.638	8.2223	15.6114	27.5971	28.6325	15.727	30.0365
ENSG00000066294	CD84	0.19536	0.189723	0.159536	0.131184	0.180658	0.266666	0.174636	0.0462776	0.308331	0.244256	0.0748168	0	0.312926	0.219961	0.215129	0.270724
ENSG00000066322	ELOVL1	12.3357	22.0681	9.00491	15.6223	27.2677	37.4355	36.6636	22.2152	31.8794	12.4703	10.2565	11.3329	17.9105	16.1708	12.767	26.0211
ENSG00000066336	SPI1	0	0	0	0	0	0	0	0	0	0	0	1.83548	0	0	0	0
ENSG00000066379	ZNRD1	0.19151	0.198914	0.101553	0.146135	0.0670824	0.184381	0.213365	0	0.101769	0.0473206	0.166687	0.35065	0.0580984	0.222754	0.136942	0.141919
ENSG00000066382	MPPED2	0.18295	0.155136	0.0889297	0.150821	0.110144	0.121096	0.10716	0.135431	0.200517	0.0776969	0.0273688	0.806037	0.165348	0.117039	0.134909	0.11651
ENSG00000066405	CLDN18	0.0363236	0	1.73033	0.0435559	0	0.106857	0.0130929	0	0.026541	0.12341	0	0	0.101012	0.0464746	0	0.0740238
ENSG00000066422	ZBTB11	3.52568	3.03327	4.37739	7.25835	2.31187	3.57393	3.49862	7.16945	6.17655	8.73136	2.05889	6.63043	9.09578	5.72024	6.76592	10.8424
ENSG00000066427	ATXN3	3.75298	11.3174	8.26292	13.6441	9.28599	8.10725	8.89908	11.5849	9.49029	8.43805	4.42544	17.7854	10.6311	9.93314	8.10348	12.1097
ENSG00000066455	GOLGA5	0.236856	4.68962	3.76798	14.4848	3.56755	10.6165	12.5889	17.1298	12.3349	11.705	6.03005	16.2629	7.40106	12.0393	17.5295	10.312
ENSG00000066468	FGFR2	37.1557	17.8633	125.455	31.3299	22.9538	21.6577	28.8219	14.9481	20.3755	31.5874	12.0114	20.5772	16.7461	19.6655	18.3177	22.6577
ENSG00000066557	LRRC40	33.2283	23.4744	26.7007	31.0993	14.1356	1.95633	10.3711	31.4623	31.0334	30.4564	35.6019	22.3229	32.1535	20.4205	17.2615	30.7635
ENSG00000066583	ISOC1	0.19772	2.87082	4.70936	0.158058	3.80918	9.38404	4.41864	10.9936	7.99403	5.06058	4.5748	4.97779	4.87524	6.74601	9.33123	2.61907
ENSG00000066629	EML1	0.507489	0.342255	0.43855	0.490208	0.108634	0.132706	0.467475	0.306106	1.25664	0.708839	1.65335	1.13569	0.376339	0.505021	2.21764	0.517106
ENSG00000066651	TRMT11	52.3837	39.1292	35.4553	48.09	17.124	25.2675	19.5754	31.7759	24.4162	28.6835	46.3517	23.6847	45.0866	56.2758	34.1159	54.5902
ENSG00000066654	THUMPD1	58.5167	45.6175	85.1293	53.393	22.559	25.2583	29.0698	101.737	109.879	89.6207	86.7925	34.3606	85.5523	82.1724	68.0714	125.225
ENSG00000066697	MSANTD3	1.3807	1.97185	0	6.16039	0.06186	3.70281	3.05548	2.21847	3.47232	1.65819	10.0681	2.58681	2.3216	2.17738	2.02049	1.96306
ENSG00000066735	KIF26A	0.00952182	0.149585	0	0	0.165098	0.224091	0.501094	0.751857	0.111319	0.116462	0	0.383553	0.180058	0.194925	0.187239	0.038809
ENSG00000066739	ATG2B	1.99024	0.184519	0	0.435109	0.381311	0.012939	2.08873	2.01867	2.82812	1.53169	1.77654	0.885853	1.2537	1.07626	2.11899	1.59099
ENSG00000066777	ARFGEF1	62.7703	66.0719	42.2109	78.1544	44.4752	33.0064	64.6428	52.7154	71.6619	38.3357	67.5402	42.1473	41.9982	65.8099	58.254	38.0117
ENSG00000066813	ACSM2B	0.152472	0.108877	0.127054	0.235068	0.0419637	0.0512623	0.204133	0	0.350142	0.0296016	0	0.438701	0.121146	0.0557379	0.256993	0.266334
ENSG00000066827	ZFAT	0.0467321	0.717464	0.124938	0.0840552	0.54019	0.192468	0.185291	0.161439	0.290243	0.698602	0	1.17652	0.701768	0.568023	0.229738	0.261897
ENSG00000066855	MTFR1	81.9218	59.9166	66.4354	62.5172	35.5494	21.9128	51.0622	44.0263	30.1859	24.7807	51.1802	25.3616	34.0747	23.3303	32.0948	31.1393
ENSG00000066923	STAG3	1.9538	1.06689	0.377094	1.84325	2.10346	0.507151	2.44416	2.46726	2.77124	2.75285	0.584567	3.90616	3.65949	1.81972	4.972	2.10793
ENSG00000066926	FECH	3.5839	4.7037	2.25827	4.6954	6.39311	3.70963	1.78223	4.91302	2.49746	8.32052	7.14857	7.01773	3.78356	2.65363	2.87119	2.70505
ENSG00000066933	MYO9A	17.1763	9.8924	15.2359	16.9329	8.94272	6.71706	16.531	21.1434	14.1992	7.49853	7.54675	5.18812	10.4242	11.7199	17.2831	6.85584
ENSG00000067048	DDX3Y	76.0682	0.0102701	38.6747	53.5487	23.552	15.6209	0	0	0	36.5896	0	38.2366	28.317	48.9484	0	71.5158
ENSG00000067057	PFKP	62.1517	71.5508	59.3451	39.8103	72.2345	53.7378	117.955	58.7471	60.8658	62.4073	86.7053	34.6426	36.6991	49.7153	73.8203	11.6214
ENSG00000067064	IDI1	24.9494	102.094	20.879	94.8151	72.046	25.8605	35.2912	59.233	120.546	74.0053	130.01	73.0248	126.989	62.2797	22.9462	247.881
ENSG00000067066	SP100	3.95236	6.36194	12.2316	12.8751	14.3722	7.92582	14.5669	7.54204	3.08045	3.04373	10.6033	0.663363	16.3035	5.75223	3.04404	10.1017
ENSG00000067082	KLF6	0.549222	3.77481	14.4565	5.58144	4.39113	7.78772	1.97968	1.84311	6.30052	4.85158	24.9116	1.93581	2.30627	1.19461	3.02401	5.37245
ENSG00000067113	PPAP2A	32.9855	27.3847	36.8156	42.0493	43.3424	22.8462	67.1535	11.3002	17.8425	20.0745	7.95277	11.2876	10.0635	7.58029	21.2538	5.79212
ENSG00000067141	NEO1	2.55997	4.84985	1.22744	1.87939	2.86856	0.963141	2.85611	2.64705	2.25226	1.43184	1.43807	1.3153	0.716742	2.52895	3.11627	1.27762
ENSG00000067167	TRAM1	24.5245	10.4106	8.80804	24.2578	16.8379	13.0108	19.8796	37.3689	33.7748	20.2995	12.5788	21.4345	39.2019	29.7153	37.9286	35.1615
ENSG00000067177	PHKA1	0	0	0	0	0	0	0	0	0	0	0	0	0	0	0	0
ENSG00000067182	TNFRSF1A	0.575164	1.25267	4.78083	2.00008	2.27157	1.79355	1.61708	1.13539	1.13471	1.56331	0.206503	2.02724	1.53549	2.46527	2.14893	0.879095
ENSG00000067191	CACNB1	0	0	0	0	0	0.0425174	0	0	0	0.0163679	0	0.606437	0.0133972	0	0	0
ENSG00000067208	EVI5	6.29537	6.97433	8.52967	6.81361	5.37374	5.5788	5.08618	4.84136	6.32251	9.44738	5.8289	6.17443	5.56181	4.38643	6.65666	6.77543
ENSG00000067221	STOML1	0.020892	1.56645	0.0203107	0.826707	0.603742	0.0245841	0	0.577382	1.25176	0.0851771	0.150019	0	0.0464787	0.0267305	0	0.638637
ENSG00000067225	PKM	230.494	168.541	299.626	81.3605	53.5369	70.1391	71.1627	160.218	118.701	177.564	197.311	108.01	51.4481	79.5444	96.6185	165.574
ENSG00000067248	DHX29	28.5066	2.52446	17.3209	17.6969	9.37847	8.53469	9.95161	22.044	15.704	16.2055	11.3832	10.5957	15.3242	19.6187	20.0279	25.2444
ENSG00000067334	DNTTIP2	123.961	85.6514	89.9569	114.698	64.7292	60.7096	78.7586	132.678	95.3086	101.875	135.553	85.2883	92.6597	101.499	93.3551	129.147
ENSG00000067365	METTL22	9.78825	17.4194	6.31915	4.85992	8.02919	8.59357	19.5153	8.75544	8.38136	9.71692	21.6899	19.6372	7.74071	11.9856	9.32317	5.53231
ENSG00000067369	TP53BP1	7.15253	8.36618	5.83704	6.47477	1.59146	4.24384	5.28699	4.89206	2.28187	2.9161	3.64101	2.94201	3.29453	3.02898	5.62596	3.94171
ENSG00000067445	TRO	0	7.18112	0.0802463	1.36919	0.132519	0.696101	2.19178	2.03678	0.38198	0.448706	3.12821	0	0	0.59846	1.35262	1.28964
ENSG00000067533	RRP15	12.6938	11.279	9.77328	21.4951	8.22568	8.23814	13.9963	15.6551	15.8572	12.4211	7.4629	13.5867	20.1597	12.5572	12.9417	12.6912
ENSG00000067560	RHOA	293.71	326.545	291.383	426.395	285.077	244.35	236.107	362.069	300.926	345.555	609.213	373.724	309.94	332.457	314.931	372.243
ENSG00000067596	DHX8	22.4448	15.616	17.7402	15.825	11.3354	7.56511	13.852	8.62987	10.9884	10.0231	9.30671	7.9762	5.08028	6.11985	11.2059	11.9696
ENSG00000067601	PMS2P4	2.06616	3.99227	3.89919	2.55042	8.54651	2.86036	2.27806	1.91938	3.46345	1.98207	3.49093	3.05986	1.28435	2.56582	0.716991	1.11458
ENSG00000067606	PRKCZ	0	0.0392526	0.10688	0.0659143	0.105901	0.129368	0.0594414	0	0.562313	0.0747039	0	0	0.0917186	0.24616	0.648559	0.112022
ENSG00000067646	ZFY	0.0122026	0	0.201673	3.92144	1.17545	3.21644	0.0263907	0	0	2.43777	0	1.84327	1.34379	5.23028	0	5.57037
ENSG00000067704	IARS2	18.0987	45.4454	19.7617	21.8747	30.3667	31.4911	20.6789	20.2231	32.0694	39.4957	7.48533	11.5836	27.2295	27.5717	27.779	30.3637
ENSG00000067715	SYT1	0	0.037979	2.68872	0.302934	0.922188	0.938779	0.00958546	0.446212	0.58293	1.73472	1.68677	1.74071	0.813474	0.0680494	0.052293	0.514841
ENSG00000067798	NAV3	0.436134	0.278897	0.291104	0.312222	0.188112	0.337034	0.445805	0.0770996	0.646864	0.398089	0.0934848	0.131105	0.376525	0.583003	0.281608	0.344907
ENSG00000067829	IDH3G	0	0	0	0	0	0	0	0	0	0	0	0	0	0	0	0
ENSG00000067836	ROGDI	0.309644	1.83691	2.24613	0.771153	0.183552	2.83084	3.69176	0.564229	2.08847	2.363	2.33747	3.83782	1.19227	0.639979	2.62291	0.776643
ENSG00000067840	PDZD4	0	0	0	0	0	0	0	0	0	0	0	0	0	0	0	0
ENSG00000067842	ATP2B3	0	0	0	0	0	0	0	0	0	0	0	0	0	0	0	0
ENSG00000067900	ROCK1	11.2571	11.8844	7.5362	20.28	9.51906	9.51051	23.0775	15.8481	10.6683	9.66461	10.6487	10.2502	8.82532	13.1697	12.9636	12.1847
ENSG00000067955	CBFB	15.6154	9.97154	13.9522	15.6934	11.1146	8.87569	13.1236	15.8151	25.5308	21.4431	15.8094	7.1852	19.887	19.6403	17.3977	15.8698
ENSG00000067992	PDK3	1.79708	0.475281	0	0.0399054	0.705256	0	1.41547	0.197084	0.194533	0.497495	0	0.335135	1.29565	1.36255	2.09412	0.406919
ENSG00000068001	HYAL2	0	0.0112607	0	0	0.0303807	0.0185564	0.0795778	0.0622591	0.115225	0	0	0	0	0.0201765	0	0
ENSG00000068024	HDAC4	0.0498559	0.0712021	0.256192	0.922359	0	0.0754286	0.487773	0.36555	0.228981	0.222622	0	0	0.118838	0.164028	0.0560216	0.0580579
ENSG00000068028	RASSF1	1.95512	1.08587	0.211192	0	0.29894	0.328664	0.0223723	0.490094	1.26984	1.64483	1.1885	3.12521	0.345206	1.78679	2.44102	0.505949
ENSG00000068078	FGFR3	1.13176	8.84729	3.53244	2.66063	15.6357	3.17171	9.26461	2.23413	10.1629	6.47608	11.6555	8.99781	10.9327	9.58376	9.0192	5.61429
ENSG00000068079	IFI35	0.618174	0.514996	0.701136	0.926571	0.992453	0.424329	0.705601	0.71184	1.65619	0.770095	0	2.07508	1.14605	0.659109	3.03898	1.36476
ENSG00000068097	HEATR6	2.30875	4.08674	10.8906	6.39469	5.19967	6.42839	6.93882	4.8785	5.20344	7.15904	2.95764	4.74822	4.32245	4.38932	6.01067	5.63274
ENSG00000068120	COASY	36.2302	13.5206	17.1939	28.1933	34.1731	25.9838	23.1372	20.7936	16.6476	13.9617	11.6414	25.406	11.4278	14.1095	13.6044	10.0176
ENSG00000068137	PLEKHH3	0.766152	0.526051	0.558626	1.14837	0.482548	0.62415	1.75256	0.174509	0.452157	0.660766	0.423192	0	0.590009	1.01797	0.811235	1.32113
ENSG00000068305	MEF2A	6.21293	1.31685	1.80348	5.62038	3.32017	1.6921	4.46308	2.34023	3.83386	4.10237	3.38933	3.53733	4.66431	3.9746	1.76999	3.66865
ENSG00000068308	OTUD5	0	0	0	0	0	0	0	0	0	0	0	0	0	0	0	0
ENSG00000068323	TFE3	0	0	0	0	0	0	0	0	0	0	0	0	0	0	0	0
ENSG00000068354	TBC1D25	0	0	0	0	0	0	0	0	0	0	0	0	0	0	0	0
ENSG00000068366	ACSL4	9.37425	24.5074	1.80637	6.85656	6.21244	3.52651	11.2603	17.4639	24.7531	8.78093	22.7821	2.5351	11.9343	11.2425	19.7538	16.0257
ENSG00000068383	INPP5A	3.94973	0	0	4.21854	2.45329	1.54925	1.22919	1.74685	3.4695	3.49048	3.71957	1.30411	2.85698	3.31379	1.35814	3.34282
ENSG00000068394	GPKOW	0	0	0	0	0	0	0	0	0	0	0	0	0	0.0942886	0	0.0750904
ENSG00000068400	GRIPAP1	0.312041	5.06921	0.682558	2.75951	0.901745	4.49804	4.76615	3.69589	4.07555	2.65042	3.40768	1.37479	0.95453	1.22269	3.68163	1.94747
ENSG00000068438	FTSJ1	0	0	0	0	0	0	0	0	0	0	0	0	0	0	0	0
ENSG00000068489	PRR11	36.7033	23.9402	26.4686	26.7023	30.1312	21.3048	24.0505	40.1739	34.1835	33.9855	22.8152	35.5824	20.3527	21.728	25.638	22.7742
ENSG00000068615	REEP1	11.503	9.27928	7.60569	23.2738	19.1914	6.86546	17.2542	22.2165	32.1184	24.733	25.6685	9.01344	37.2432	39.7843	27.3784	31.954
ENSG00000068650	ATP11A	5.90363	6.29256	6.02703	7.52044	8.50937	6.59875	2.60663	3.03459	10.2832	9.2491	4.24957	6.97722	10.9342	10.8039	8.94094	8.67762
ENSG00000068654	POLR1A	1.79017	3.49479	0.882366	5.56794	3.21699	2.55498	2.70398	3.36557	3.04843	3.28469	2.50851	5.55473	3.41367	3.79175	4.29921	2.56497
ENSG00000068697	LAPTM4A	134.27	247.031	107.153	95.8555	142.074	144.658	93.636	74.2895	79.3974	62.4655	31.6442	83.1643	101.814	82.4905	74.9289	81.3431
ENSG00000068724	TTC7A	3.52065	0.0619653	0	0.654056	2.29274	0.452211	1.90353	0.758614	0.36232	1.31408	0.593442	0.249678	0.358527	0.45997	0.585049	0.606315
ENSG00000068745	IP6K2	38.332	31.5705	44.9782	22.9359	34.5253	47.5534	28.5406	37.3022	38.6829	40.2303	24.3356	48.8663	24.5324	27.9878	35.6438	23.4403
ENSG00000068781	STON1-GTF2A1L	0	0.214883	0	0.0200466	0	0	0	0	0	0	0	0	0	0	0.0657492	0
ENSG00000068784	SRBD1	13.8766	8.06112	4.33924	15.9314	12.5137	8.82865	10.4544	17.7248	14.6697	12.3677	5.69508	22.0369	10.6447	13.3326	16.1196	17.6611
ENSG00000068793	CYFIP1	4.42467	9.33236	2.01947	2.46853	2.58422	1.76477	5.94973	8.12764	5.45871	6.6841	8.96308	2.34516	3.39864	3.22986	4.17637	3.45495
ENSG00000068796	KIF2A	7.15401	0.244557	2.25666	13.0274	6.08486	8.01531	1.97515	8.26304	13.3741	7.29177	4.78184	5.17334	7.21707	7.05972	7.55771	6.82429
ENSG00000068831	RASGRP2	2.50746	1.83644	0.020835	0.770952	2.80761	0.958312	3.59981	1.18457	1.37803	1.77664	0.666861	3.23731	1.19196	1.80975	2.69715	1.65964
ENSG00000068878	PSME4	43.163	32.8153	41.3229	49.1114	25.9026	23.6523	34.3233	28.9232	28.9919	20.7442	17.8907	23.0347	17.4801	28.6785	32.7961	20.9582
ENSG00000068885	IFT80	0.801717	0.360456	0.548474	4.29044	2.00219	0.489171	4.30258	2.78424	1.69231	2.34049	1.81235	1.94364	2.67539	1.72861	1.16779	2.63226
ENSG00000068903	SIRT2	0.472651	2.98938	0.328215	0.275283	0.624402	2.17705	0.340735	0.986347	1.4209	1.41314	1.61617	1.22394	0.480693	1.22676	1.64642	0.853134
ENSG00000068912	ERLEC1	17.6575	10.5824	14.1519	26.4665	7.34019	12.4297	23.1476	20.696	17.4331	19.4973	16.9811	16.4058	23.3242	18.0871	20.2545	17.0818
ENSG00000068971	PPP2R5B	1.88644	15.167	0	1.08913	0	1.47988	0.083947	0.229871	1.1912	0.569709	0.445957	3.75253	0.388593	1.69848	1.4655	0.0474615
ENSG00000068976	PYGM	0.4198	0.256946	0.719067	0.479414	0.115538	0.635129	0.273812	0.157848	0.70112	0.489009	0	0.402623	0.355785	0.485964	0.786194	0.28517
ENSG00000068985	PAGE1	0	0	0	0	0	0	0	0	0	0	0	0	0	0	0	0
ENSG00000069011	PITX1	0	0.0379474	0.568294	0.0955839	0.0511901	0.500266	0.22986	0.0524518	0.232978	0.43332	0.190797	0	0.206894	0.271971	0.208998	0.108297
ENSG00000069018	TRPC7	0.0214026	0.733591	0	2.43808	0.0412331	0.10074	0.0308583	1.68998	1.72023	0.290863	0.512283	0	0.785641	0.629827	7.57557	0.479779
ENSG00000069020	MAST4	0.434813	0.0425331	0.405343	0.642807	1.04424	0.217279	0.12023	0.188129	0.670238	0.768999	0.370679	0.719792	0.748692	0.937374	1.17127	0.728306
ENSG00000069122	GPR116	0	0	0	0	0	0	0	0	0	0.0149536	0	0	0	0	0	0
ENSG00000069188	SDK2	0.0357714	0.745023	0.0173881	0.228767	0.287148	0.0701552	0.00859589	0.011769	0.0697001	0.0486136	0	0.180116	0.0464224	0.190701	0.0234473	0.145797
ENSG00000069206	ADAM7	0	0.0135583	0	0	0	0	0	0	0	0	0	0	0.0422408	0	0	0
ENSG00000069248	NUP133	3.92563	7.94973	13.9388	12.6691	11.9057	15.2476	14.769	25.9118	17.6361	18.1514	16.4067	10.192	13.8336	18.8155	18.5749	19.9063
ENSG00000069275	NUCKS1	30.7543	48.4828	38.7772	38.282	18.2394	24.3887	22.6745	30.3647	29.8566	23.3519	37.289	21.2087	25.047	16.6084	19.5458	19.4741
ENSG00000069329	VPS35	91.8586	70.9674	69.6216	29.9849	35.0779	30.4128	50.1586	62.7273	44.1354	42.8765	61.2979	20.5102	46.2231	37.6042	44.6112	52.8045
ENSG00000069345	DNAJA2	124.721	100.588	127.552	71.2623	121.652	92.668	104.287	123.306	133.093	125.257	173.622	52.177	120.618	131.316	115.686	100.288
ENSG00000069399	BCL3	0	0.470395	0	1.35412	1.69214	1.88253	0.113069	0.309615	0.183365	0.127891	0.225249	0	0.174466	0.0401351	1.11032	0
ENSG00000069424	KCNAB2	0	0.0641012	0.40726	0.412624	0.0288236	1.39082	0.301997	0.383943	0.174911	0.101662	0	0.301331	0.332846	0.229709	0	0.152448
ENSG00000069431	ABCC9	2.07368	1.3927	2.37571	2.2832	0.920792	0.888978	0.983646	1.35436	3.89784	3.20577	0.239871	3.41576	2.14375	2.6532	4.88115	2.545
ENSG00000069482	GAL	4.61105	4.01816	2.05143	7.02857	9.63625	1.28751	0.281705	0.617111	4.45421	6.26646	4.86369	22.824	11.3015	8.39953	6.76204	10.671
ENSG00000069493	CLEC2D	0	2.26408	1.87625	2.89277	0.531163	1.13551	1.76397	0.884414	1.00727	1.8266	0	0.347059	1.49509	2.60158	1.49093	3.02001
ENSG00000069509	FUNDC1	108.028	223.292	76.3893	160.431	219.14	191.905	400.717	253.559	198.175	81.7231	202.149	93.124	143.355	122.42	214.005	91.7202
ENSG00000069535	MAOB	0	0	0.0242209	0	0	0.087951	0	0	0	0	0	0	0	0	0	0
ENSG00000069667	RORA	0.176861	0.0210488	1.63917	1.95817	0.397521	0.617415	1.2155	1.26851	0.964913	1.44214	0.0423328	0.356212	0.800048	1.38035	0.440527	0.828979
ENSG00000069696	DRD4	0	0	0	0	0	0	0	0	0	0.063186	0.111287	0	0	0.0594876	0	0
ENSG00000069702	TGFBR3	8.55914	1.38745	6.31582	10.5262	15.9137	4.60792	9.11538	23.446	52.5948	47.0152	23.3249	15.854	45.3541	38.3097	33.8577	48.2668
ENSG00000069712	KIAA1107	4.23246	0.00987683	1.65395	4.56102	1.30571	3.30402	2.00421	3.13996	1.11171	1.72934	0.629027	0	0.784668	0.884848	1.57753	3.41067
ENSG00000069764	PLA2G10	1.66717	2.97623	0.124675	0.461334	4.20015	2.48998	0.739609	0.126579	2.81116	0.435711	2.45567	1.29146	0.784591	0.656332	0.756544	0.522696
ENSG00000069812	HES2	2.86498	0.482	2.94567	0.593553	0.72245	0.370666	2.95207	0.503375	1.64402	1.32502	0.107709	0	0.951058	1.401	1.06186	0.947616
ENSG00000069849	ATP1B3	20.2831	20.4504	30.0719	27.2292	108.77	53.5962	52.7011	49.0307	56.2174	73.5213	31.9999	38.9378	82.8127	95.966	81.4457	53.4884
ENSG00000069869	NEDD4	5.36354	4.64394	10.5231	10.9133	4.03451	4.24227	8.33832	5.96546	9.42636	7.56528	2.93983	5.69493	6.84095	8.59219	8.89631	8.84152
ENSG00000069943	PIGB	14.3047	13.6616	9.81478	10.2352	4.99004	10.5637	10.4184	7.03043	9.80697	4.52004	12.2584	5.0389	8.61076	8.84987	8.33453	10.6769
ENSG00000069956	MAPK6	31.5725	31.3997	37.6453	36.8097	15.9839	10.7214	29.4595	33.798	17.0403	21.2794	40.9808	15.0391	23.5923	20.362	23.5525	29.6347
ENSG00000069966	GNB5	3.92967	0.0443068	0.301605	2.75285	0.0796916	3.40726	0.432391	1.26567	0.997412	0.871337	2.52474	3.95732	0.736201	1.53482	1.05743	0.674381
ENSG00000069974	RAB27A	3.93668	1.05581	3.00063	3.7897	7.61982	0.826436	4.35687	3.68491	1.43148	0.82887	1.32714	3.72243	1.87084	2.74307	4.07048	0.903951
ENSG00000069998	CECR5	0.0353788	0.240001	1.61654	0.084846	1.4995	4.07985	1.35175	0.838068	2.1456	1.9232	0.550428	2.67208	0.413216	1.35798	3.13064	1.40592
ENSG00000070010	UFD1L	14.5548	20.4513	19.5408	23.1284	20.6576	16.2162	17.1797	22.6197	17.5425	22.66	18.3453	25.9409	16.1196	19.7101	19.8625	18.8777
ENSG00000070018	LRP6	0.0829424	2.83836	3.9573	3.45039	3.55232	2.74783	1.31545	1.05796	4.92295	4.89896	3.71094	1.34927	6.87704	3.11018	6.09743	6.15003
ENSG00000070019	GUCY2C	0.750346	0	0	4.2388	0.353364	0	0.528905	1.18497	0.438612	0.589175	1.11751	0.503751	1.65076	0.618692	0.196733	0.339807
ENSG00000070031	SCT	0	0	0	0	0	0	0.12592	0	0	0	0	0	0	0	0	0
ENSG00000070047	PHRF1	0.0347254	0.0826557	0.832727	0.235957	0.446002	0.231553	0.483983	0.159948	1.01493	1.32138	0.304764	1.16566	0.373395	0.340629	1.32017	0.518957
ENSG00000070061	IKBKAP	7.10207	9.34661	6.16771	10.5543	5.02665	8.73938	5.99403	12.2032	8.10046	8.07748	3.4724	5.56028	7.27382	5.00053	6.38675	9.81803
ENSG00000070081	NUCB2	2.61205	3.0729	2.66726	3.9208	5.24947	3.20634	2.12688	3.15312	3.54254	3.57534	4.99268	3.21708	3.78347	4.85675	4.65602	3.44661
ENSG00000070087	PFN2	3.05369	19.1608	71.3318	18.9527	38.5669	23.5897	2.46639	19.6471	20.4533	32.0471	45.8854	16.2301	37.8365	21.091	14.3449	41.2569
ENSG00000070159	PTPN3	0.189637	3.75518	3.71557	0.472282	0.829052	0.875436	0.594161	0.734302	2.249	1.65534	1.34426	1.17521	1.72	1.69843	2.98325	2.02149
ENSG00000070182	SPTB	0.603528	0.0861934	0.444684	0.121885	0.0611961	0.156989	0.306849	0.0877863	0.946962	0.673427	0.182473	0.575787	0.282669	0.609625	0.549672	0.983944
ENSG00000070190	DAPP1	0.389418	0.216281	0.588907	2.02347	0.333437	0.127288	0.233944	0	0.474235	1.20545	0.466048	0	0.794149	0.85809	2.04203	1.1463
ENSG00000070193	FGF10	0.0291516	0	0	0	0	0	0	0	0	0	0	0	0	0	0	0
ENSG00000070214	SLC44A1	1.67867	2.15854	4.06218	1.4878	4.34722	1.52445	3.28409	3.54188	3.4753	2.31439	2.12547	1.65374	3.43012	3.62636	4.66443	3.44576
ENSG00000070269	TMEM260	0.0749642	0.663777	0.174908	1.20453	3.69721	1.55254	1.18892	1.12466	2.82639	2.5673	1.39956	3.77459	1.46761	1.86073	1.65101	2.16933
ENSG00000070366	SMG6	0.201957	1.80267	1.11913	1.34403	1.59523	0.106942	1.95092	0.0199335	1.50518	2.38781	1.7644	3.35574	1.33666	1.1757	2.74022	2.05784
ENSG00000070367	EXOC5	6.65932	10.3427	10.827	4.18175	6.07714	5.46471	6.97999	12.0214	8.88657	8.76428	2.74746	7.85329	12.2419	9.42844	11.372	7.9462
ENSG00000070371	CLTCL1	0.231923	0.0331222	0.0112735	0.013905	0	0.0409364	0.0167194	0	0	0	0	0	0.0257981	0.0148368	0	0.141791
ENSG00000070388	FGF22	0.56013	0.87995	0.798666	0.985095	0.863295	0.35153	1.13064	0.810859	0.927694	0.964213	0.625662	0.376048	0.872291	0.525554	2.49663	0.837092
ENSG00000070404	FSTL3	0	0.036506	0	0	0	0	0.331693	0	0	0	0	0	0	0.0654101	0.402119	0
ENSG00000070413	DGCR2	1.68655	0	0.774625	0.127392	1.33039	0.421924	0.277632	0.340795	1.30025	1.1009	0.222504	2.13974	0.472704	0.730619	1.51461	1.19078
ENSG00000070423	RNF126	0.213913	0.632826	0.118835	0.989376	0.883102	0.575353	1.25571	1.50812	0.759184	0.872129	0.658304	0.307741	0.985784	1.17297	0.721104	0.311381
ENSG00000070444	MNT	0.371088	0.96857	0.422963	1.30423	0.246524	0.391496	0.507362	0.530461	0.878891	0.904283	0.275655	1.28862	0.398549	0.442049	0.603903	0.730163
ENSG00000070476	ZXDC	0.964661	0.856136	1.32635	2.01602	2.30981	1.5892	1.29151	1.06095	1.26875	1.92902	0.560751	1.9429	1.53293	1.4811	2.22212	1.29187
ENSG00000070495	JMJD6	2.90808	1.6113	5.66606	3.64626	3.62655	2.30027	0.895989	9.05166	6.47163	5.44439	9.93555	7.65553	3.20798	4.18395	8.44727	4.0083
ENSG00000070501	POLB	28.0317	14.7063	31.423	58.6513	30.8597	36.4637	23.8511	44.8896	24.732	28.9602	30.8092	38.8869	42.5826	26.2892	33.9358	32.0604
ENSG00000070526	ST6GALNAC1	13.3297	15.7037	26.2684	16.705	16.0849	17.554	10.6848	9.97434	5.59069	19.2596	5.47114	16.7188	13.4356	14.9614	15.4243	11.9642
ENSG00000070540	WIPI1	0.372865	0.701947	0.856797	0.772274	0.65304	0.877521	0.684217	0.267655	0.990713	1.15165	0.649073	0.682708	1.05575	1.17098	0.399934	1.10525
ENSG00000070601	FRMPD1	0.105282	0.250599	0.113725	0.210407	0.225368	0.123888	0.151796	0.0692767	0.23933	0.238465	0.0839995	0	0.403383	0.404113	0.598083	0.214554
ENSG00000070610	GBA2	10.9754	9.72068	1.58809	6.67215	3.01598	3.30384	3.1158	5.00497	5.34634	3.53813	3.29905	8.56792	2.68777	2.7432	3.21224	1.56047
ENSG00000070614	NDST1	0.89963	5.02556	0.00773982	2.12887	1.24237	0.627676	0.843683	1.16298	0.87258	2.04489	2.15332	2.00434	0.823594	0.682477	1.28374	0.616527
ENSG00000070669	ASNS	0.271348	25.9062	75.4461	14.5768	23.7858	13.1872	25.3908	4.2852	4.7188	74.859	99.3065	7.10468	62.0574	9.79045	3.62837	7.9076
ENSG00000070718	AP3M2	4.16439	22.2717	3.18461	9.9871	4.4982	4.10071	7.42364	11.6259	10.0325	7.76693	7.92413	8.94889	6.91936	5.618	5.68773	7.95398
ENSG00000070729	CNGB1	0.102545	0.0732253	0.0284834	0.0175661	0.0282226	0.0172382	0.0844856	0	0	0	0	0	0.293314	0.0187432	0.0576134	0
ENSG00000070731	ST6GALNAC2	1.50382	0.234148	0	0.216932	0.0435668	0	0.652096	0.491047	0.760084	0.660748	2.11098	0.569326	0.377321	0.115735	0.088937	0.230424
ENSG00000070748	CHAT	0	0	0.0245849	0	0	0	0.0182306	0	0	0	0	0	0	0	0	0
ENSG00000070756	PABPC1	187.624	307.766	346.671	309.823	413.454	405.581	362.533	217.852	354.154	424.207	448.124	257.702	313.262	332.885	320.684	316.041
ENSG00000070759	TESK2	1.45578	14.019	0.0808728	2.41895	0	0.954415	0.314842	0.410537	1.4588	1.35663	0.248892	0.628296	1.31861	0.558784	1.30865	0.974783
ENSG00000070761	C16orf80	32.1838	78.9857	29.1198	35.6306	46.1191	41.668	39.4825	39.7861	32.3638	45.4703	39.1843	24.067	43.5979	41.127	59.684	43.1026
ENSG00000070770	CSNK2A2	64.6101	45.3023	41.1259	11.8576	21.1788	17.9833	33.644	93.5719	60.9378	68.5202	146.011	6.59572	49.3273	59.0051	66.619	70.2182
ENSG00000070778	PTPN21	0.508035	0.829206	0.806367	6.30324	2.07736	0.0366011	1.22579	0.47074	2.66667	2.43762	0.471515	3.86318	2.56033	2.8123	0.978624	2.34533
ENSG00000070785	EIF2B3	136.375	126.798	62.7127	63.6278	89.5329	97.9907	67.0607	90.5987	92.9738	91.2797	123.965	93.5228	96.7026	107.384	89.1126	125.727
ENSG00000070808	CAMK2A	0.0840861	0.0943551	0.105103	0.0576162	0.0694269	0.155487	0.0779372	0.165989	0.228207	0.228547	0.0287522	0.846778	0.227154	0.138324	0	0.244799
ENSG00000070814	TCOF1	17.3976	13.0157	7.29441	10.7673	15.1134	15.9499	18.6458	12.7885	17.5795	16.0995	13.5498	18.1835	10.8297	17.3893	19.9125	14.4205
ENSG00000070831	CDC42	174.799	115.281	199.081	346.289	122.945	136.704	136.114	309.339	189.335	201.013	246.568	307.901	264.037	218.823	266.595	202.763
ENSG00000070882	OSBPL3	0.567421	0.452455	3.67756	0.839159	0.255072	0.879137	0.879469	4.62979	6.95154	6.28471	5.50054	2.57136	2.28275	3.21858	2.52913	5.49265
ENSG00000070886	EPHA8	0	0.0277063	0	0	0.0249167	0	0.00932367	0	0.0756013	0	0	0	0	0	0	0
ENSG00000070915	SLC12A3	15.2044	17.2041	5.45926	5.05364	17.3893	10.9591	15.4561	13.7375	39.068	33.8658	9.29054	11.9114	32.0498	25.404	33.5564	17.9731
ENSG00000070950	RAD18	5.05049	14.4801	7.45471	9.09064	5.3149	5.70021	13.3422	19.5324	10.8249	8.64969	10.9448	8.64079	11.1997	10.4919	11.0207	10.1817
ENSG00000070961	ATP2B1	27.7191	18.5407	23.5186	22.991	21.7007	22.0269	19.4126	22.8637	31.0883	27.0699	24.4587	9.06365	25.5345	27.428	26.2795	25.4932
ENSG00000070985	TRPM5	0	0	0	0	0	0	0.011721	0	0	0	0	0	0	0	0	0
ENSG00000071051	NCK2	0.405069	1.13999	1.96899	0.828584	1.69849	3.25247	1.09935	1.0348	0.766058	2.78484	1.53989	0.959811	0.795145	1.15849	2.15534	1.11684
ENSG00000071054	MAP4K4	4.70421	4.65168	4.68944	10.2461	6.51396	7.16812	7.86882	12.0976	11.9634	9.00273	9.89632	4.62628	6.07082	6.32451	11.0572	10.9723
ENSG00000071073	MGAT4A	0.272944	0.265285	0.63389	0.236375	2.01572	0.80295	0.601228	0.853101	0.753421	0.78308	0.235916	0.763512	0.522886	1.38718	1.04363	0.973406
ENSG00000071082	RPL31	204.036	283.474	229.087	294.515	480.327	527.982	513.489	230.281	209.121	270.308	207.838	425.601	300.426	262.813	209.413	205.888
ENSG00000071127	WDR1	23.1498	17.8142	17.5692	17.8219	12.6131	19.7887	23.9792	23.8489	22.1992	31.7516	43.2564	26.5734	16.6595	15.8225	27.319	23.7193
ENSG00000071189	SNX13	4.24883	3.34209	0.975664	4.50997	4.06569	1.96457	6.1936	5.66563	6.88072	4.72898	2.5144	8.59525	5.11225	3.09613	6.34464	7.72211
ENSG00000071203	MS4A12	1.09562	0.508534	12.7284	0	3.06061	0	3.63324	0	0	1.63785	0.393365	0	1.82808	4.69605	0.430891	2.45604
ENSG00000071205	ARHGAP10	0.0936925	0	0.349161	0.692808	1.54932	0.303188	0.489687	1.88035	0.981251	2.05848	0.72884	1.57253	1.77173	1.55839	1.22826	2.32305
ENSG00000071242	RPS6KA2	0	0.0304745	0.0311169	0	0.781076	0.0251093	0.0076914	0	0	0.115996	0.102149	0	0.0474716	0	0	0
ENSG00000071243	ING3	43.9399	49.325	25.5382	48.8324	14.3805	14.0616	24.2575	39.0593	31.0425	20.7023	53.7207	29.8289	31.1599	32.5059	30.2216	25.2837
ENSG00000071246	VASH1	0.748301	0.789557	0.184585	1.28567	1.31254	0.696551	0.74074	0.110237	0.130572	0.121427	0.240596	0.899781	0.186353	0.114319	0.175699	0.0455213
ENSG00000071282	LMCD1	1.89958	0.0246627	0	0.621218	0.532311	0	0	0	0	1.36118	0.909351	0	0.268929	1.01637	0.135832	0.281538
ENSG00000071462	WBSCR22	1.16804	2.13804	1.26349	1.06525	1.71148	0.967929	1.31643	1.65624	1.2261	2.10159	1.18131	1.32536	1.13458	1.09453	1.3587	1.27399
ENSG00000071537	SEL1L	4.67068	3.99192	6.13273	8.08661	3.3258	3.60712	5.22221	6.67223	6.4837	7.36704	2.16254	3.98055	8.91037	8.29823	7.93138	8.40051
ENSG00000071539	TRIP13	11.269	15.513	10.8624	8.37733	14.2431	16.8079	25.6996	17.8058	16.1534	18.046	19.2419	11.3242	16.82	16.9591	19.3838	14.4812
ENSG00000071553	ATP6AP1	0	0	0	0	0	0	0	0	0	0	0	0	0	0	0	0
ENSG00000071564	TCF3	1.39419	3.16066	2.27654	1.39585	1.92972	2.43697	1.59055	1.81697	1.66158	1.10371	1.03676	2.31728	1.55083	1.85308	3.14081	1.18614
ENSG00000071575	TRIB2	0	0.0207929	0	0	0	0	0.0104958	0.0574808	0	0	0	0	0.469656	0	0.0572591	0
ENSG00000071626	DAZAP1	1.26561	7.45011	5.50523	3.67726	6.87714	10.4249	2.98278	4.06784	3.8413	3.66046	4.11676	3.75819	5.34246	3.28012	2.10584	4.00104
ENSG00000071655	MBD3	0.597472	2.41217	0.938293	2.83818	0.796887	3.78571	1.87197	2.63104	4.80218	3.49771	2.09012	6.711	0.664602	2.58734	7.23005	2.90348
ENSG00000071677	PRLH	0	0	0	0	0	0	0	0	0	0	0	0	0	0	0	0
ENSG00000071794	HLTF	20.873	19.009	37.9894	29.6137	17.0719	13.5401	14.3626	20.4121	14.4608	19.8696	25.6135	13.4401	15.8087	23.9986	21.4683	19.0878
ENSG00000071859	FAM50A	0	0	0	0	0	0	0	0	0	0	0	0	0	0	0	0
ENSG00000071889	FAM3A	0.0799718	0.0799487	0.108845	0.0767159	0.0308139	0.131747	0.092243	0	0.0934944	0	0	0	0.160123	0	0.0629034	0.0977848
ENSG00000071894	CPSF1	0	0.0101221	0.0137806	0.0509922	0	0	0	0	0	0	0	0.142748	0.0630709	0.163228	0	0
ENSG00000071909	MYO3B	0.441328	0.712824	0.704865	0.856799	0.303657	0.556416	0.81811	0.37337	0.506739	1.07101	0.905438	1.16399	0.490914	0.699106	0.785186	1.02786
ENSG00000071967	CYBRD1	0.659067	0.282376	0.370199	4.3027	0.282161	0.706604	0.707405	0.289116	1.00594	0.65683	0.210335	0.14749	0.781993	1.08686	3.05281	1.07449
ENSG00000071991	CDH19	0	0	0	0	0	0	0	0	0	0	0	0.101529	0	0.128994	0	0.472557
ENSG00000071994	PDCD2	5.9993	3.3515	2.7598	6.80802	12.0684	7.9726	9.75492	4.89405	6.66526	7.43295	8.65205	7.05162	11.9784	7.99067	5.28454	7.82925
ENSG00000072041	SLC6A15	0.0302339	0	0.0146963	0	0.058247	0	0	0.835558	0	0.369792	0	0.152233	0	0	0	0
ENSG00000072042	RDH11	30.3883	27.0284	37.6139	18.6184	30.249	19.1658	26.0417	32.058	26.0708	37.5514	3.1476	20.5822	32.1812	21.6297	15.7024	33.9346
ENSG00000072062	PRKACA	0.0823568	1.32321	1.221	3.97488	0.317329	1.67172	3.85913	6.54366	2.70795	2.74213	1.3306	7.25693	2.51928	2.05476	1.05266	1.25876
ENSG00000072071	LPHN1	0.418061	0.508306	0.0219692	0.176133	0.696576	0.305803	0.00814544	0.178436	0.52838	0.276397	0.676118	0.796493	0.515308	0.332502	0.533245	0.184209
ENSG00000072080	SPP2	0.187293	0.312066	0.667635	1.34751	0.120277	0.881572	0.315047	0.985931	1.27728	1.01813	0	0	1.38892	1.75732	1.22766	1.52674
ENSG00000072110	ACTN1	0.560785	0.361377	2.19402	3.83784	1.68645	1.33587	3.81592	15.3361	15.8905	14.1641	5.53278	16.1155	10.3915	12.4251	25.0134	11.3446
ENSG00000072121	ZFYVE26	0.57487	2.64232	0.648809	0.253547	0.432822	0.25659	1.10037	2.1131	2.26922	1.88578	0.0158159	1.2643	0.757063	1.02297	1.53324	1.48124
ENSG00000072133	RPS6KA6	0	0	0.95166	0.872827	0	1.44725	0	0	0.843643	0.784553	1.26164	0.252765	0.1396	0	0.296142	0
ENSG00000072134	EPN2	0.538105	1.64009	0.650726	0.566557	1.59296	0.386099	2.05314	1.13996	0.786367	0.624271	0.345557	2.1147	0.759156	0.570939	0.825867	1.44431
ENSG00000072135	PTPN18	0.0174242	0.360826	0.0338788	0.564125	1.10777	0.492085	0.376835	0.412753	0.534726	0.189437	0	0.526405	0.678369	0.24523	0.411161	0.426106
ENSG00000072163	LIMS2	0.106394	0	0	0.0159472	0	0	0	0.73509	0	0	0	0	0.207109	0.0170159	0.0523039	0
ENSG00000072182	ASIC4	0.0957028	0.0273358	0.037216	0	0	0.0225232	0.0551939	0	0.083914	0.0260122	0	0.385505	0.0638735	0.0489793	0.225831	0
ENSG00000072195	SPEG	0.142303	0.0635096	0.0864646	0.0497689	0.0342692	0.0558171	0.0940374	0	0.103978	0.0805794	0	0	0.0989322	0.0682766	0.139914	0.0604164
ENSG00000072201	LNX1	0	12.1022	0	0.510103	0.655647	0.100116	0.0245339	1.17566	0.795735	1.89625	0.162916	0.514075	0.492128	0.870858	0.669217	1.31773
ENSG00000072210	ALDH3A2	28.0424	14.7249	28.6545	12.4706	16.9632	20.7795	28.0065	24.8993	17.8857	17.385	18.1535	17.701	14.5194	18.0749	17.0262	13.7977
ENSG00000072274	TFRC	112.586	33.1372	38.1465	25.8427	41.7613	9.16977	22.8856	64.7663	55.4404	102.095	33.3822	63.7369	79.0432	62.4308	80.1844	175.171
ENSG00000072310	SREBF1	0.329746	0.166788	0	0.0329501	1.08526	1.9886	0.168381	0.135611	0.200783	0.18672	0	0	0.213964	0	0.054035	0.111998
ENSG00000072315	TRPC5	0	0	0	0.105029	0	0.0386509	0	0	0	0	0	0	0.097431	0.0140085	0	0
ENSG00000072364	AFF4	2.60349	2.67156	6.36993	7.03022	6.79513	4.89861	4.03357	6.46057	9.96643	8.93183	7.94571	8.02046	5.94837	7.46708	8.31766	4.5555
ENSG00000072401	UBE2D1	0	3.55386	5.25909	9.34084	7.55007	9.93036	4.83574	5.1258	7.23783	8.69134	7.76892	5.56873	9.57437	5.87549	8.79372	6.56554
ENSG00000072415	MPP5	6.09126	7.82772	5.98895	14.8705	4.43672	3.95649	2.48198	8.79666	8.41357	8.38762	2.53562	5.44998	7.14711	9.50253	10.5062	8.72926
ENSG00000072422	RHOBTB1	0.0571692	0	0	0	0	0	0.0103034	0	0	0	0.923656	0	0	0.182865	0.618304	0.349515
ENSG00000072444	ASAH2C	0	0	0	0.224366	0	0.183482	0	0	0	0	0	0	0	0.0798004	0.122646	0
ENSG00000072501	SMC1A	0	0	0	0	0	0	0	0	0.00954868	0	0.0469192	0	0	0	0	0
ENSG00000072506	HSD17B10	0	0	0	0	0	0	0	0	0	0	0	0	0	0	0	0
ENSG00000072518	MARK2	1.41975	1.75728	0.630972	1.28088	2.29238	0.429598	0.721326	2.80265	2.17358	3.23414	3.78664	3.81265	2.73741	3.61574	3.08432	2.23199
ENSG00000072571	HMMR	118.346	58.3528	100.89	115.012	109.885	64.9316	139.644	162.576	104.1	134.892	62.7783	68.9927	149.777	125.545	76.8558	133.898
ENSG00000072609	CHFR	0.51018	0.924785	2.28916	0.235293	0.869477	1.47776	0.622413	1.4332	2.63813	4.32003	0.187869	2.37125	2.11722	2.05869	3.2412	1.51956
ENSG00000072657	TRHDE	0	0.0162516	0	0	0	0	0.00820343	0.0224634	0	0	0.0817118	0	0.0506319	0.334869	0.0895069	0
ENSG00000072682	P4HA2	0.0190891	7.36082	0.111348	2.495	4.04538	1.48254	1.18348	1.28121	2.76172	2.698	0.95951	3.26799	1.93229	4.15205	7.05701	4.90162
ENSG00000072694	FCGR2B	0	0	0.0132801	0	0	0.0482227	0	0	0.359324	0	0	0	0.015195	0	0	0
ENSG00000072736	NFATC3	0.171745	1.00276	3.79112	0.266511	0.778529	1.27202	2.74569	1.93447	3.248	1.35923	1.91032	0.915636	1.64071	1.52526	2.58259	2.32646
ENSG00000072756	TRNT1	25.3358	56.1207	43.227	24.082	36.4728	22.2443	15.7335	60.4935	54.0596	36.722	44.9107	18.386	59.9894	55.3089	32.9194	63.0802
ENSG00000072778	ACADVL	1.38623	5.51225	5.3642	1.89038	10.7873	11.6104	8.58251	4.23883	7.94424	5.46698	5.66014	4.10583	2.02574	4.59056	3.74144	4.54214
ENSG00000072786	STK10	1.78285	9.39381	0.666633	2.55528	2.21531	4.75447	3.91663	3.22787	6.50578	3.54118	4.97438	5.31183	2.38215	1.72769	2.82127	2.94532
ENSG00000072803	FBXW11	4.32394	0.492815	4.17624	3.51287	4.0973	1.24302	1.92917	3.3642	4.1371	3.06255	3.94431	3.82957	3.88541	2.39674	3.43431	2.00919
ENSG00000072818	ACAP1	0.313252	0.270288	0.596383	0.406925	0.201165	0.215023	0.715109	0.309185	0.457775	0.62083	0.0624822	0.6572	0.479116	0.300596	0.564654	0.79797
ENSG00000072832	CRMP1	0	0	0	0	0.391492	0	0.0146494	1.08308	0	0	0	0	0.0452082	0.805994	0.159838	0
ENSG00000072840	EVC	0.00905132	0.0452435	0.140792	0.065121	0	0	0	0	0.0661364	0.0246016	0	0	0.18123	0.0463233	0.177987	0
ENSG00000072849	DERL2	43.0146	53.026	48.0491	44.5489	50.3305	59.0524	36.5936	49.802	36.8237	32.139	26.2848	44.0514	48.8613	30.6077	43.6066	40.0534
ENSG00000072858	SIDT1	0.528551	0.476277	1.26014	0.211263	0.266692	0.429448	0.217733	0.223581	0.441374	0.34205	0	1.6475	0.237975	0.338131	0.791889	0.769381
ENSG00000072864	NDE1	3.50833	1.18302	1.68957	1.59705	1.75232	2.14062	1.99054	1.8917	2.42106	3.42137	0	1.79922	1.89705	2.68079	4.02433	3.47551
ENSG00000072952	MRVI1	0.0308938	0.0441212	0.230262	0.0617416	0.456308	0.605891	0.0890855	0.0609854	0.105343	0.209924	0.246487	0.103704	0.332194	0.184461	0.162001	0.461695
ENSG00000072954	TMEM38A	1.06187	0.568695	1.05579	0.665588	0.743909	0.653164	0.904688	0	1.1991	1.18071	0.635413	1.94426	0.993266	1.32775	1.13896	1.72135
ENSG00000072958	AP1M1	0.0242617	0.0173248	0.566079	3.8111	0	0.685184	0.489728	1.58048	0.992744	0.890239	0.232287	2.19892	0.0539753	0.341461	1.14501	0.939414
ENSG00000073008	PVR	1.15361	12.0545	9.40205	6.82432	3.48191	4.63808	4.53245	2.0116	6.09716	3.68426	0.368166	4.25969	1.81791	1.94341	7.48603	3.72234
ENSG00000073009	IKBKG	0.269054	0.509551	0.398038	0.210407	0.112684	0.20648	0.910775	0.254015	0.769276	0.731292	0.0559996	0.353409	0.143136	0.224507	0.50607	0.238393
ENSG00000073050	XRCC1	5.33886	2.37866	0.0887234	0.35566	0.571422	3.78554	5.44424	0.630545	1.16697	2.48053	2.67592	2.06786	0.812134	2.16019	1.70488	0.976417
ENSG00000073060	SCARB1	0.161935	0.239528	0.472287	0.180307	0.155988	0.639712	0.225139	0.159832	0.862066	0.188632	0.276857	0.582408	0.28306	0.266386	0.545884	0.330007
ENSG00000073067	CYP2W1	0.487391	0.251359	0.105296	0.22728	0	0.0955876	0.214721	0.374161	1.02881	0.183991	0	0	0.120479	0.55431	0.851927	0.331085
ENSG00000073111	MCM2	6.67735	11.8195	12.8973	0.97438	17.6288	20.0593	25.3421	9.76396	9.60316	14.6682	7.99132	5.15889	10.1982	14.5103	13.061	10.4398
ENSG00000073146	MOV10L1	0.145294	0.276671	0.251114	0.116149	0.124407	0.227962	0.221124	0.41429	0.401064	0.48267	0	0.162574	0.251408	0.289176	0.57142	0.296095
ENSG00000073150	PANX2	0	0	0.0203706	0	0	0.0493133	0.090633	0	0	0	0.40123	0	0.0699237	0	0.164815	0
ENSG00000073169	SELO	0	0	0	0	0	0.097487	0.0398159	0	0	0.0750589	0.132198	0	0.122872	0.0353328	0.651641	0.225109
ENSG00000073282	TP63	0.143252	0.111593	0.113945	0.124927	0.0752679	0.13792	0.131435	0.102831	0.0761249	0.0884912	0	0.131146	0.173834	0.0666493	0.153651	0.398091
ENSG00000073331	ALPK1	0.204284	0.226916	0.319966	0.313002	0.306105	0.240386	0.179995	0.246439	0.414629	0.462706	0	0.11429	0.0757456	0.319456	0.535611	0.439438
ENSG00000073350	LLGL2	4.76707	0.517729	1.62117	1.49969	3.00313	1.62101	5.73636	2.96981	3.41699	4.31078	3.25388	2.92053	2.70175	3.22358	5.70286	3.58303
ENSG00000073417	PDE8A	5.42797	5.27567	2.21205	4.61857	1.50521	2.95168	5.37549	5.30339	13.0201	3.72559	4.16668	4.003	3.38486	4.64746	5.92983	3.32409
ENSG00000073464	CLCN4	0	0	0	0	0	0	0	0	0	0	0	0	0	0.072707	0	0.173709
ENSG00000073536	NLE1	7.57091	1.28679	5.57311	3.30649	2.23679	3.21631	1.08983	2.24418	2.35063	2.43253	2.02636	3.77556	0.887897	2.92458	1.37936	3.47517
ENSG00000073578	SDHA	30.0368	14.7859	24.4378	11.3417	16.4163	18.3745	7.0643	16.6527	16.7485	17.6599	10.0449	11.1554	11.2083	13.9006	21.8667	13.9789
ENSG00000073584	SMARCE1	4.47725	5.19043	8.27967	10.5668	12.1687	11.2455	9.35153	9.22723	11.3901	9.69969	12.7079	12.7877	9.31524	9.84626	8.35213	9.68191
ENSG00000073598	FNDC8	0	0	1.25376	0	0	0	0	0	0	0	0	0	0	0	0	0
ENSG00000073605	GSDMB	1.22228	1.28469	1.26838	0.823398	2.48708	2.48873	2.06921	1.0302	2.93017	1.64243	1.08478	2.35113	2.32204	2.10858	6.15734	1.95913
ENSG00000073614	KDM5A	3.78362	3.82155	2.63316	8.4614	6.23655	4.59906	8.74379	6.1675	10.0863	8.03987	5.33143	7.05822	5.6623	5.23618	8.5498	5.82232
ENSG00000073670	ADAM11	0	0	0	0	0	0.0822877	0	0.193261	0	0	0.0334761	0	0.155573	0.0178944	0	0
ENSG00000073711	PPP2R3A	6.21889	3.27852	1.29881	1.91787	0.45314	1.12924	0.915634	1.48579	2.29608	2.17362	0.855736	2.17914	1.6326	1.81768	1.44306	2.30078
ENSG00000073712	FERMT2	33.8131	17.3748	12.397	21.5119	14.3461	10.7808	23.8383	24.2893	14.0113	16.2585	11.9845	9.97714	23.1314	20.868	19.3984	14.524
ENSG00000073734	ABCB11	0	0	0	0	0	0	0.0096517	0	0	0.0181949	0	0	0	0	0	0
ENSG00000073737	DHRS9	0.200896	0.0796975	0.173605	0.267662	0	0.0787997	0.160918	0.0440639	0.228341	0.0910063	0	0.224788	0.0993191	0.0571197	0	0.0454895
ENSG00000073754	CD5L	0	0	0	0	0	0	0	0	0	0	0	0	0	0	0	0
ENSG00000073756	PTGS2	0	0	0	0	0	0	0	0	0	0.0192469	0.305089	0.427865	0	0	0.167097	0
ENSG00000073792	IGF2BP2	12.8102	5.11219	5.34213	6.75541	5.77746	10.5865	8.64754	8.48628	13.1726	9.56441	4.10761	12.9178	9.96886	14.8154	12.3395	11.2336
ENSG00000073803	MAP3K13	3.86451	5.28801	5.09742	7.03245	4.48955	3.33633	5.73986	5.95472	3.89741	4.22263	3.98197	6.64914	4.88916	4.6629	4.32789	3.37709
ENSG00000073849	ST6GAL1	40.6468	67.9583	17.4652	26.7591	29.9791	29.7035	27.3055	20.0144	57.0512	30.9844	38.8724	20.1309	22.4397	16.0649	29.392	38.0222
ENSG00000073861	TBX21	0.0745678	0	0	0	0	0	0	0	0	0	0	0	0	0	0	0
ENSG00000073905	VDAC1P1	3.84482	4.30667	2.19873	2.44077	1.59764	2.3065	0.923912	1.33938	1.65255	2.56134	4.69162	7.5919	2.18033	1.44685	1.48246	2.30451
ENSG00000073910	FRY	0.440688	0.348706	0.642639	0.421317	0.263881	0.329361	0.480832	0.317408	0.530869	0.428941	0.299339	0.179914	0.311345	0.251444	0.585526	0.327677
ENSG00000073921	PICALM	18.4198	15.339	6.33033	25.3123	10.8062	10.1816	22.31	27.8735	19.0313	20.3916	28.8419	13.3641	22.182	24.5862	29.2969	17.8493
ENSG00000073969	NSF	13.1454	18.6018	25.4657	18.746	3.46329	8.91473	15.3662	17.0462	10.9773	8.35433	10.8339	16.4868	12.2657	10.7815	8.07994	19.8874
ENSG00000074047	GLI2	0.0282083	0	0.00914116	0	0.0543448	0.0331935	0.00677848	0.0371229	0	0.0383354	0	0	0.0313778	0	0.0369797	0.0191619
ENSG00000074054	CLASP1	5.76077	1.56871	1.20614	7.33418	3.24274	1.39482	0.689309	5.80298	5.61238	3.17882	2.23192	2.6261	3.80614	3.87239	5.09687	5.18551
ENSG00000074071	MRPS34	3.135	4.74065	4.90035	3.98034	10.1847	18.8069	23.5752	11.4065	13.7441	9.94116	7.79809	11.1426	7.248	11.9547	14.747	7.7668
ENSG00000074181	NOTCH3	0.0475253	0.0452491	0.0385025	0.056988	0.33572	0.0932071	0.0228407	0.0312722	0.162054	0.0538228	0.113755	0.0797663	0.123352	0.111479	0.311516	0.225988
ENSG00000074201	CLNS1A	54.9584	57.1664	43.8564	31.3241	55.7589	44.6388	39.7274	41.9539	40.4225	39.0716	32.4137	35.9217	42.9811	43.7536	46.2864	47.9688
ENSG00000074211	PPP2R2C	0	0.0905369	0.0958693	0.0168925	0	0	0.152337	0.194666	0.185284	0.344613	0	0	0	0.0901227	0.166213	0.0287091
ENSG00000074219	TEAD2	1.44103	5.31345	0.280188	0	4.9972	3.45306	0.0944403	0	1.87614	1.17503	0.438989	1.0554	0.5246	2.44716	1.75173	1.92219
ENSG00000074266	EED	32.9236	14.502	26.5719	48.843	21.2765	17.6718	23.8346	39.7707	46.1888	28.73	30.4158	26.9895	43.202	49.3965	32.2573	68.3662
ENSG00000074276	CDHR2	0	0.0202487	0	0	0	0.0166838	0	0	0	0	0	0	0	0	0.0557607	0
ENSG00000074317	SNCB	0	0	0	0	0	0	0	0	0	0	0	0	0	0	0	0
ENSG00000074319	TSG101	40.0738	29.963	47.3896	34.0055	54.5178	38.0255	41.7217	60.2464	28.4141	29.9389	28.9869	22.9817	31.4438	20.7116	41.6449	44.3368
ENSG00000074356	C17orf85	3.0123	28.8661	15.3253	11.6036	10.3739	9.58709	14.4472	13.6798	16.5135	9.37531	12.2908	8.95904	10.087	13.5793	15.7141	10.7826
ENSG00000074370	ATP2A3	0	0.00951255	0	0	0.359301	0	0	0	0.0389349	0	0	0	0	0.153398	0	0
ENSG00000074410	CA12	0.0299062	0.0355923	0.0290741	0.0836751	1.74768	1.51323	0.0646783	0	0.174815	0.162571	0.0238608	0	0.155243	0.204074	0.0392055	0.365675
ENSG00000074416	MGLL	0.36228	0.33261	0.465407	0.32581	0.922292	0.609006	0.345115	0.740695	1.43701	1.2836	0.991016	0.521185	0.80597	1.85409	1.11948	1.68752
ENSG00000074527	NTN4	6.0481	0.644035	3.00868	0	0.0340701	1.14454	0	0.0698197	1.49892	1.32184	0.507947	0	0.609816	2.33055	1.04326	1.26137
ENSG00000074582	BCS1L	55.9026	26.1897	15.4529	31.3862	43.2753	21.5042	28.5213	39.4568	34.1242	41.7803	35.5399	36.1036	33.4564	33.5706	39.4294	50.1084
ENSG00000074590	NUAK1	1.11418	0	0	0	0	0	0.00674969	0	0.697809	1.06883	0.515442	0.282862	0.135393	0.20365	0.368226	0
ENSG00000074603	DPP8	0.0808397	4.81224	0.743037	1.0046	2.94493	2.11007	4.18008	5.96251	2.98562	3.56551	5.8752	4.66249	4.03017	3.57308	2.97698	2.33636
ENSG00000074621	SLC24A1	0.0554174	0.356152	1.36844	0.823997	1.06764	1.63028	0.255683	1.20336	1.11759	1.55144	1.03463	1.45099	1.67672	0.538874	0.741023	0.587262
ENSG00000074657	ZNF532	4.17222	9.49012	12.5025	12.6962	9.16	7.26884	10.331	12.2317	12.8082	14.2206	17.5734	12.499	7.5934	7.01173	15.0945	11.7907
ENSG00000074660	SCARF1	0.297087	0.066295	0.054154	0.0667949	0.107316	0.0218494	0.441727	0.183269	0.434153	0.12617	0	0.373972	0.289159	0.166299	0.43815	0.302717
ENSG00000074695	LMAN1	28.2651	25.6243	14.488	14.107	15.2588	10.3555	24.4584	21.0294	28.7837	20.1741	9.50653	19.1237	24.6916	25.8824	24.2727	22.1109
ENSG00000074696	PTPLAD1	102.386	67.5772	58.412	63.8225	39.1068	34.0331	89.087	147.487	68.1345	68.3192	42.1811	73.4623	97.176	62.1645	74.297	86.4102
ENSG00000074706	IPCEF1	0.047787	0.0750722	0.130081	0.0802225	0.0552385	0.0449858	0.0688995	0.132067	0.139668	0.0909201	0	0.0962466	0.0531563	0.110055	0.112763	0.0584311
ENSG00000074755	ZZEF1	2.78464	1.31899	2.17549	2.4558	1.35462	0.95873	3.80571	0.727055	3.02552	2.5861	1.13535	1.8545	0.968361	1.84211	1.79965	1.80821
ENSG00000074771	NOX3	0	0	0	0	0	0	0	0	0	0	0	0	0	0	0	0
ENSG00000074800	ENO1	2388.61	3787.4	3503.4	1746.36	1853.76	1963.08	1522.23	1774.92	1491.28	2126.16	2579.31	1759.21	919.943	1250.61	1178.9	1651.23
ENSG00000074803	SLC12A1	0.0074061	0.0105771	0	0	0.0285365	0	0	0	0.010823	0	0	0	0	0.00947583	0	0.0150929
ENSG00000074842	C19orf10	5.40072	11.5696	10.3178	9.26225	17.9059	26.6769	9.32603	7.80997	9.6361	10.9241	6.7641	22.7668	11.1768	16.793	8.15032	6.65487
ENSG00000074855	ANO8	0	0	0	0	0.0800108	0	0.00997984	0	0	0.0188135	0	0	0.0307979	0.0177123	0	0
ENSG00000074935	TUBE1	0.495852	0.328786	0.395974	0.38223	0.204704	0.229225	0.382994	0.0349582	0.284672	0.312867	0.127163	0.356672	0.137891	0.090632	0.348234	0.252624
ENSG00000074964	ARHGEF10L	0.0139432	0.0199131	0	0	0	0.0984438	0.0201033	0	0	0.0189489	0	0	0	0	0	0
ENSG00000074966	TXK	5.5505	14.7574	7.12366	5.78752	6.55124	5.42133	15.1198	5.67333	1.44272	1.93797	5.46121	5.52328	3.68496	2.414	6.21228	1.74365
ENSG00000075035	WSCD2	0	0.0096923	0	0	0	0.0159719	0	0	0	0	0	0	0	0	0	0
ENSG00000075043	KCNQ2	0	2.73207	0.0189773	0.795842	0.676928	0.137821	0.197013	0.616545	0.599056	0.0795854	0.14017	0	0.651412	0.549465	0.153542	0.119342
ENSG00000075073	TACR2	0.0306911	0.306822	0	0	0	0	0	0	0.0448508	0	0	0	0	0	0.120703	0.0625453
ENSG00000075089	ACTR6	19.4331	19.2126	29.6628	31.4536	30.341	20.2113	12.0828	30.2181	28.3989	24.682	36.3296	16.1994	31.6312	18.8222	15.7141	35.7958
ENSG00000075131	TIPIN	31.2683	57.4037	28.1531	53.3619	65.5365	55.0834	96.0848	147.329	85.5496	83.3935	73.7896	53.5264	128.361	104.308	67.902	154.784
ENSG00000075142	SRI	23.1228	21.8488	21.861	31.4642	22.7331	4.56604	12.1523	30.0743	16.4538	18.4567	23.2193	21.7801	23.9872	25.1897	31.5219	16.0746
ENSG00000075151	EIF4G3	18.5722	19.8119	27.2235	27.3674	19.7586	14.8367	27.4617	21.5084	30.0206	26.7541	16.8183	22.5473	18.9144	19.7228	29.7035	21.0478
ENSG00000075188	NUP37	72.4799	42.2429	70.3666	47.5687	71.6378	68.3833	40.8188	96.563	76.2795	72.6258	66.3955	67.5833	105.784	71.4278	61.3899	82.5659
ENSG00000075213	SEMA3A	0	0.0277512	0	1.54715	0.823585	0	0	0.122747	0.0113586	1.00349	0	0	0	0	0	0
ENSG00000075218	GTSE1	3.73881	16.4296	7.96855	12.5875	13.7728	8.02555	22.6732	9.9759	10.9275	14.2102	6.24467	10.7575	6.30689	9.1205	9.85663	7.70304
ENSG00000075223	SEMA3C	1.11203	0.088231	0.252255	0.118529	0.0952171	0.101777	0.106889	0.341474	0.108339	0.117542	0.0591492	0	0.274884	0.0632357	0.194376	0.0503602
ENSG00000075234	TTC38	0.514375	5.56204	0.619126	1.67415	1.13254	0.230582	0.494419	0.435169	1.07384	0.83219	0.58628	8.38658	0.435938	0.689463	1.25231	0.349415
ENSG00000075239	ACAT1	47.2251	20.4802	21.5243	29.4004	13.8545	18.2905	19.839	29.6775	21.7218	31.6664	26.3616	37.3503	30.3283	30.6461	26.0555	40.7924
ENSG00000075240	GRAMD4	0	0.0712656	0	0	0.247206	0.335537	0.0925027	0	0.437536	0.13563	0	0	0.126873	0.200658	0	0.116219
ENSG00000075275	CELSR1	0.505194	0.00801664	0.0491138	0	0.0973281	0.105684	0.129492	0.0443232	0.0328121	0.106799	0.0134357	0.113055	0.131123	0.222641	0.0441522	0.0800749
ENSG00000075290	WNT8B	0	0.756523	0.235419	0	0	0	0	0.239014	0	0	0	0	0	0.0387289	0	0
ENSG00000075292	ZNF638	78.3724	35.7255	39.4718	51.8997	24.3221	27.5389	30.8913	44.7738	51.0882	41.5616	37.8005	28.1264	42.2546	43.2421	42.3895	45.7066
ENSG00000075303	SLC25A40	0.774424	3.871	3.28807	0.511687	3.37976	1.15305	0.19369	1.74713	1.73222	1.93307	1.62665	0.159158	2.68979	2.02214	2.67275	2.70548
ENSG00000075336	TIMM21	101.872	95.1177	52.1288	68.3365	83.1011	79.3107	62.8673	98.0493	89.5748	67.5012	70.5076	87.4886	95.1171	81.2769	83.3766	103.441
ENSG00000075340	ADD2	0.0689862	0.0492616	0.1006	0.0330887	0	0.0568245	0.0745984	0.122563	0.0907325	0.112503	0	0.0694716	0.0537161	0.0794387	0.108525	0.0843521
ENSG00000075388	FGF4	0	0	3.31131	0	0	0.369971	0	0	0	0.0712137	0	0	0	0	0	0
ENSG00000075391	RASAL2	1.35508	4.61618	4.51103	0.92851	0.915419	0.469395	3.37892	0.12738	1.85168	1.25163	1.02499	0.413521	1.02447	0.803093	1.91487	0.573824
ENSG00000075399	VPS9D1	2.72576	1.60293	0.467634	2.25223	2.95663	0.862515	1.66778	5.24511	5.72395	3.08176	1.09652	5.07469	2.39504	4.45464	8.10757	4.76129
ENSG00000075407	ZNF37A	6.47489	7.5179	1.3443	10.9838	4.39768	4.44236	5.67515	4.18834	6.09428	6.79097	7.46007	7.22039	7.13729	8.50904	2.3019	6.81378
ENSG00000075413	MARK3	9.75709	6.29226	18.2776	25.4316	16.014	8.26998	13.2834	12.8875	16.6308	17.6719	11.5277	11.6759	10.4169	11.8676	18.1694	18.3572
ENSG00000075415	SLC25A3	42.4155	18.043	23.8539	40.6744	70.1833	86.9905	113.579	54.0129	53.2946	50.045	28.8447	30.6379	38.9185	53.1569	77.4631	39.0121
ENSG00000075420	FNDC3B	0.938236	5.07102	5.74014	2.13371	2.72692	2.62687	5.24775	6.08323	5.55534	5.18822	5.67239	5.2129	5.88405	4.31537	3.8808	5.52182
ENSG00000075426	FOSL2	2.0109	0.0136108	0.111182	1.81704	0.697705	1.31211	1.98556	2.78436	2.86902	2.13705	2.78299	3.83896	2.58668	3.28011	1.87407	1.14589
ENSG00000075429	CACNG5	0	0.139285	0	0	0	0	0	0	0	0	0	0	0	0	0	0
ENSG00000075461	CACNG4	0	0	0	0	0.0364389	0	0.0272703	0	0.0552806	0	0	0	0	0	0	0
ENSG00000075539	FRYL	3.30406	7.13268	2.81924	10.7594	3.88239	5.94442	5.21263	4.62493	4.07823	4.14884	3.04574	2.25487	5.78935	3.99684	5.21922	3.82855
ENSG00000075568	TMEM131	4.4399	0.43983	5.51397	6.91392	5.98264	2.80857	5.28522	4.69468	4.95062	7.0337	2.04763	5.34126	3.99669	4.70655	5.82049	7.23498
ENSG00000075618	FSCN1	0.483442	0.230144	0.179044	0.690118	0.221756	0.758505	0.116171	0.272666	0.94198	1.40786	0.220409	0	0.793837	1.03091	1.99184	0.281488
ENSG00000075624	ACTB	745.17	586.485	600.024	928.949	1141.99	1077.81	1594.22	2525.33	2730.82	2080.96	2653.33	2280.38	1938.38	1664.04	3369.43	1978.78
ENSG00000075643	MOCOS	0.425505	0.600277	0.84751	0.696894	0.919726	0.427429	0.418972	0.348277	0.955475	0.7052	0.819745	0.836096	0.842729	0.464746	0.938762	0.401843
ENSG00000075651	PLD1	0.764315	1.2553	0.658129	2.33052	0.673139	0.475391	0.724166	0.409528	1.1329	0.281936	0.810178	0	0.728736	1.14555	1.58885	0.80105
ENSG00000075673	ATP12A	0	0.0366967	0	2.15679	0	0	0.0123491	0	0	0	0	0	0.0762191	0.175338	0.13474	0
ENSG00000075702	WDR62	0.503213	0.603987	2.05053	1.23249	0.556927	0.692934	2.20748	0.612925	1.14218	0.858476	0.179389	0.86256	0.905133	0.767131	1.72641	0.501839
ENSG00000075711	DLG1	26.3007	15.5615	13.6672	13.4617	8.90573	7.11328	14.1904	13.0862	19.2639	18.5877	13.6179	14.7072	20.3844	19.742	16.3321	26.3462
ENSG00000075785	RAB7A	45.3546	14.7897	39.3843	20.3602	47.6407	40.9326	51.1392	37.5111	37.2198	46.9249	33.2769	26.6813	38.5985	39.1116	50.3074	22.9909
ENSG00000075790	BCAP29	2.40303	10.3985	5.04914	13.2124	9.70714	5.82482	10.2265	9.70594	9.61268	12.2202	6.14939	7.02564	17.7011	7.73606	11.4541	10.9226
ENSG00000075826	SEC31B	0.0251345	1.7948	0.195481	2.03438	0.920033	0.266187	0.108717	0.124041	0.826438	0.273263	0	1.77179	0.363461	0.160793	0.840225	0.102443
ENSG00000075856	SART3	19.7185	13.0203	19.4337	7.39014	4.30641	4.18974	11.1879	7.78501	12.1564	13.5832	15.6306	6.4315	5.47019	9.35622	11.1144	15.7809
ENSG00000075884	ARHGAP15	1.22776	1.07667	0.921372	1.60135	0.746948	0.354846	0.403726	0.765359	0.944315	0.936719	0	0.650735	1.24591	1.01969	1.69424	1.44855
ENSG00000075886	TUBA3D	0	18.278	0.160804	2.13215	5.89527	2.96822	4.0244	14.2035	16.0139	6.96844	3.46421	4.16425	3.67982	5.23787	25.2075	3.118
ENSG00000075891	PAX2	0.0303775	0	0	0	0	0.017873	0	0	0	0	0	0	0	0	0	0
ENSG00000075914	EXOSC7	65.3657	87.3933	53.4715	45.8926	70.9666	54.5365	38.0839	58.6937	49.1229	57.9732	50.7276	62.9331	46.4152	55.8712	56.9408	66.2088
ENSG00000075945	KIFAP3	21.8645	10.5382	30.2968	25.8263	12.9724	18.8663	7.89228	15.3797	9.2947	12.0039	17.8665	3.91507	10.1886	10.3065	9.23502	16.3209
ENSG00000075975	MKRN2	12.2786	12.6469	14.1629	15.3155	5.57868	1.53202	8.93257	14.4899	7.84003	6.52825	24.554	28.4824	10.1126	10.2531	12.7125	19.2129
ENSG00000076003	MCM6	17.5909	33.0039	44.7998	31.1681	32.1754	36.4861	48.6404	37.3936	31.4082	33.5337	28.6706	16.7152	29.3891	35.2053	31.4954	24.2012
ENSG00000076043	REXO2	11.7837	36.9216	26.2842	47.7381	37.2354	15.8749	28.4222	34.4575	41.2805	34.6475	32.818	32.7165	39.8744	36.3535	41.5793	41.9685
ENSG00000076053	RBM7	10.666	27.8113	17.6887	24.9752	14.4866	8.17714	11.2527	19.6664	15.184	17.0661	26.3716	16.5615	19.4039	15.982	10.6178	25.8045
ENSG00000076067	RBMS2	1.44232	0	1.67868	1.60771	0	0.21514	0.0585788	0.160406	2.464	0.386504	0.38899	0.409147	0.203372	1.03966	1.03862	0.620981
ENSG00000076108	BAZ2A	8.97789	5.84829	11.8834	2.65236	5.06914	5.95423	5.22151	3.15355	5.05995	8.0063	6.8343	4.44046	2.76602	3.34802	4.77605	4.31621
ENSG00000076201	PTPN23	1.14595	0.600667	0.296294	0.219274	1.08038	0.774653	0.70308	1.10701	0.766065	1.02719	0.437697	0.982141	0.623793	0.873482	2.25343	0.397504
ENSG00000076242	MLH1	14.6815	13.3369	34.1016	29.2483	7.65296	5.57645	7.43553	16.1876	6.24639	20.8994	15.124	6.55022	8.60481	6.77665	15.7141	8.28464
ENSG00000076248	UNG	11.1319	12.9146	29.434	10.5688	43.7191	41.0148	53.5549	16.7211	26.5971	30.8788	14.5895	16.1381	27.3436	19.2589	34.7763	16.0374
ENSG00000076258	FMO4	0	0	0	0	0.0546907	0.901928	0	0	3.11138	0.694428	0	0	0.0315775	0.799067	0.22329	0.231407
ENSG00000076321	KLHL20	0.803557	5.80476	5.23222	5.26592	2.80817	4.1341	8.24472	9.96018	6.9365	8.27919	2.5943	4.89291	3.82481	5.49925	5.58559	5.17929
ENSG00000076344	RGS11	0	0.0106313	0	0	0	0.0175192	0	0	0	0.0809322	0	0	0	0	0	0
ENSG00000076351	SLC46A1	0.0591301	0.0422236	0.00958081	0.0472689	0.0379724	0.0115966	0.0639405	0.116725	0.0720088	0.0401791	0	0	0.394643	0.163919	0.271308	0.241002
ENSG00000076356	PLXNA2	0.312832	0	0.0217234	1.61435	0	0.0788823	1.0672	0.143358	1.11025	1.13118	0.748782	0.787584	1.07501	0.664713	0.48334	0.660289
ENSG00000076382	SPAG5	127.368	52.0351	43.9363	57.9871	22.5291	26.2179	49.8514	41.8894	33.531	39.935	40.9061	28.5245	23.0763	25.389	30.1212	32.1512
ENSG00000076513	ANKRD13A	4.03798	4.51225	5.39399	1.38606	6.08691	3.86293	5.81086	2.61647	7.25232	7.60311	7.6362	4.81138	4.13165	5.08756	3.75804	6.94125
ENSG00000076554	TPD52	12.4824	0.0699092	0.650378	11.2503	2.89204	7.16178	2.30552	4.63825	9.68102	4.54582	4.64759	3.45065	9.74665	3.92484	4.42785	11.9043
ENSG00000076555	ACACB	0.375654	0.443827	0.637443	0.581489	0.236853	0.265225	0.571162	0.121345	0.678723	0.56621	0.17983	1.44441	0.501434	0.568023	1.20877	0.570679
ENSG00000076604	TRAF4	6.50019	6.73587	4.00012	12.5708	1.81309	0.952898	1.34111	2.76506	5.43722	4.52101	10.3724	10.1385	4.57691	3.72434	2.92655	3.92496
ENSG00000076641	PAG1	0.196358	0.118971	0.127263	0.121295	0.206342	0.168043	0.167292	0.0939681	0.347819	0.266852	0.12818	0	0.11252	0.0989706	0.257416	0.169764
ENSG00000076650	GPATCH1	29.8411	23.9627	28.9752	11.9641	10.0873	1.89577	9.59484	19.6599	10.1932	17.3164	13.4089	12.3523	9.69345	12.8596	19.2241	18.4678
ENSG00000076662	ICAM3	0	0	0	0	1.18664	0.0603994	0.0370027	0.354634	0	0.453412	0	2.84293	0.142739	0.229855	0.403733	0.156903
ENSG00000076685	NT5C2	6.12207	2.90576	5.1251	1.41286	1.12328	2.22981	0.472866	4.84367	4.06501	3.02093	1.94799	1.59022	3.06717	2.26907	3.53514	2.42592
ENSG00000076706	MCAM	2.44417	1.0228	4.36907	2.03267	0.354427	0.850465	0.672594	0.440984	2.22759	2.10728	0.503249	1.85264	0.847795	1.58042	2.48066	0.990839
ENSG00000076716	GPC4	0.309336	0	0	0	0	0	0.0278751	0	0	0	0	0	0	0	0.0506905	0
ENSG00000076770	MBNL3	1.6189	0.970088	1.34273	1.22175	3.17341	1.13234	1.36294	6.101	6.51836	2.86936	3.22459	3.6482	3.32454	6.22844	8.3927	5.12176
ENSG00000076826	CAMSAP3	0.122382	0.109238	0	0.0366874	0.677855	0.162012	0.672721	0.211389	0.625958	0.540535	0.0732324	0.462163	0.476465	1.05694	1.14311	0.0311754
ENSG00000076864	RAP1GAP	0	0.0531564	0	0	0.0286827	0.0350384	0.0321986	0	0.261083	0.020233	0	0	0	0.0380975	0.0585526	0.121362
ENSG00000076924	XAB2	0.996486	2.73604	2.34686	0.774156	1.16268	1.30471	2.58006	1.71775	3.60981	4.21529	3.05702	4.52281	1.1709	1.56228	2.75988	1.91633
ENSG00000076928	ARHGEF1	0.0743582	0.265488	0.144579	0.334363	0.28651	0.196873	0.134012	0	0.0814983	0.202107	0.0889904	0	0.35153	0.0713539	0.29244	0.151535
ENSG00000076944	STXBP2	0	0.092504	0.0314847	0.038834	0.374357	0	0.163429	0.383584	1.23051	0.968275	0.310069	0.97841	0.39627	0.0828727	1.78316	0.59399
ENSG00000076984	MAP2K7	3.32719	0.913798	2.0083	2.87167	0.316977	0.709896	0.935707	1.98483	1.2022	2.03724	0.78763	1.28869	0.996428	1.61392	1.86933	1.11766
ENSG00000077009	NMRK2	0	0.0810848	2.09745	4.69753	1.7501	0	0	2.80193	8.37997	2.16044	12.0948	1.71526	1.19994	2.61513	2.00961	6.59509
ENSG00000077044	DGKD	0.0203047	0.514722	0.424405	0.0365214	0.899716	0.0597328	0.139058	1.04214	0.771488	1.75224	0.510306	1.12462	0.338792	0.818344	1.11798	0.86896
ENSG00000077063	CTTNBP2	0.471172	0	0	3.01754	1.67106	0	0	0.57075	0.516416	2.47399	4.43422	0.970543	2.17983	1.89075	0.589606	6.67777
ENSG00000077080	ACTL6B	0	0	0	0	0	0	0	0	0	0	0	0	0	0	0	0
ENSG00000077092	RARB	0	0.266444	0.725495	0	0	0.0243928	0.0597755	0.491047	0.272639	0.676114	1.33966	0	1.70633	0.556972	1.38593	0.337956
ENSG00000077097	TOP2B	16.7624	12.5287	27.4829	22.7884	18.8322	10.6511	20.542	30.3965	27.4604	20.2974	27.8836	22.2204	19.4243	15.2996	24.494	24.3448
ENSG00000077147	TM9SF3	20.1751	14.5033	21.9111	38.2605	39.2895	25.2841	38.0643	30.5377	39.5239	30.474	15.2994	22.8541	38.8276	41.8767	30.0514	30.5073
ENSG00000077150	NFKB2	0.453547	0.353311	5.09071	5.88348	3.01852	1.84369	7.28235	4.84286	4.63958	8.46113	2.12184	4.35978	2.75185	3.7983	9.24297	1.42844
ENSG00000077152	UBE2T	237.066	207.557	196.766	221.827	250.601	330.854	343.802	249.387	178.54	243.209	178.08	252.769	279.514	183.019	221.974	203.195
ENSG00000077157	PPP1R12B	5.71877	2.66755	0.758135	4.49453	2.4959	2.56547	2.30616	0.165529	0.814889	1.53272	0.260919	1.09776	0.382425	0.836836	1.12125	0.888596
ENSG00000077232	DNAJC10	4.79892	1.23601	1.73833	5.99435	2.5515	1.70419	2.12702	4.20685	5.52312	4.36367	2.83552	3.55016	4.89298	5.02662	5.62081	5.06785
ENSG00000077235	GTF3C1	1.2662	3.5256	6.03087	0.720925	2.21125	3.74101	5.79862	2.66137	3.78063	3.19396	0.63231	0.550408	1.4186	2.91377	6.34115	1.31804
ENSG00000077238	IL4R	0.104091	0.0743295	0.590305	0	0.935841	0.979896	0.0375199	0.958908	0.633815	0.0943074	1.03812	0	0.424552	0.599315	0.682293	0
ENSG00000077254	USP33	18.1905	24.4072	16.2072	17.4874	8.94589	9.54129	10.5031	21.7807	23.4702	20.2053	29.5365	22.0223	21.6718	22.2021	27.7003	24.048
ENSG00000077264	PAK3	0.0500566	0.0919142	0.125136	0.0600233	0.0275533	0.084147	0.0876373	0	0.135852	0.0777456	0	0	0.0636353	0.14639	0.0843708	0.10201
ENSG00000077274	CAPN6	0	0	0	0	0	0	0	0	0	0	0	0	0	0	0	0
ENSG00000077279	DCX	0	0.00970776	0.0198248	0.00815081	0.0130955	0.00799867	0.0343018	0	0.00993347	0.0184754	0.01627	0.205357	0.0226834	0.026091	0.0801993	0.0138524
ENSG00000077312	SNRPA	5.12698	8.87105	15.6048	14.2818	9.4215	11.8341	12.0264	20.4752	22.7077	31.8366	8.77901	25.021	11.8448	22.1519	35.3639	6.67082
ENSG00000077327	SPAG6	0.204902	0.195089	0.177068	0.3276	0.964955	0.160742	0.279016	1.48311	0.365978	0.618808	1.03539	0.458542	0.329224	0.640847	0.537233	0.0463967
ENSG00000077348	EXOSC5	67.5891	78.6434	38.191	44.5002	56.0735	48.7162	38.2958	77.8868	70.4442	69.7066	73.4984	70.8288	43.189	60.2125	80.7348	63.0434
ENSG00000077380	DYNC1I2	24.4184	73.672	28.0573	36.5782	70.1156	62.1457	53.7474	40.5	45.6183	40.0218	47.1099	35.835	45.7522	33.8485	39.4752	36.909
ENSG00000077420	APBB1IP	0	0	0	0	0.177789	0	0	0	0	0.125414	0	0	0.0256631	0	0	0.235081
ENSG00000077454	LRCH4	1.88265	0.105629	0.745181	0.886876	0.336795	0.221536	0.232664	0.504372	0.0982586	0.676185	0.257499	0.270843	0.373961	0.808663	0.581757	0.41107
ENSG00000077458	FAM76B	21.3206	18.6438	28.1345	22.5591	19.0105	11.2118	13.6208	24.6842	13.3565	19.8955	23.464	10.1	20.4952	18.1308	9.22485	14.7358
ENSG00000077463	SIRT6	1.0129	0.584196	0.113621	0.887574	0.825592	0.229212	1.48849	0	0.853969	1.05887	0.466237	0	0.390013	0.498448	0.919287	0.476351
ENSG00000077498	TYR	0	0	0	0	0	0	0.111276	0	0	0	0	0	0	0	0	0
ENSG00000077514	POLD3	38.8663	33.4167	25.9436	37.4364	17.6316	10.2574	20.6492	21.5341	19.7558	19.9864	15.2979	23.4199	21.049	16.7615	19.806	22.0603
ENSG00000077522	ACTN2	0.105169	2.36561	0.0127803	0	0.633166	0.0154694	0	0.59687	0.537915	0.393044	1.00691	0	0.979752	0.151379	2.53338	0.321485
ENSG00000077549	CAPZB	51.8731	65.6284	39.1598	43.2964	36.687	53.3649	33.5177	53.9459	40.0712	44.7847	42.6204	53.5457	30.8796	36.3096	39.6347	35.1534
ENSG00000077585	GPR137B	0	0	0	0	0	0.0368943	0	0.618927	0	0.170438	0	0.94722	2.1972	0.0401154	1.23308	0.191685
ENSG00000077616	NAALAD2	0.834635	2.21913	7.8379	2.25716	1.16321	3.74048	4.6727	12.6199	6.92897	4.3923	8.75609	6.7956	8.39522	14.5187	31.9868	4.99414
ENSG00000077684	PHF17	5.27299	2.9031	9.46638	4.48978	4.73787	4.70579	3.94506	7.80681	5.00227	7.64779	12.2235	3.45826	5.48346	5.25838	4.53096	11.3779
ENSG00000077713	SLC25A43	5.19154	1.75517	6.11904	1.76289	6.06302	2.73014	9.35648	5.30553	11.9508	4.62032	2.69419	1.61932	5.23825	8.31768	10.6605	10.299
ENSG00000077721	UBE2A	24.3092	37.7746	13.8505	21.8982	13.0014	10.1328	32.5381	52.953	39.0593	24.9498	67.6225	31.9096	25.184	23.0253	46.8984	30.9561
ENSG00000077782	FGFR1	2.90392	7.66778	12.1984	2.91042	8.20393	17.0601	10.764	2.6951	3.87948	3.12181	0.803998	2.29147	2.07311	2.93909	4.38928	0.839104
ENSG00000077800	FKBP6	0	0.0236165	0.0964574	0	0	0	0	0	0	0	0	0	0	0.0423153	0.26014	0
ENSG00000077809	GTF2I	3.79529	5.76155	17.0819	6.0848	7.79926	9.59365	6.26247	5.21668	6.38851	5.38706	1.17759	3.25577	4.69079	4.5322	6.52334	3.80991
ENSG00000077935	SMC1B	0.106524	0.293399	0	0	1.70042	1.73698	1.08608	0.630846	2.09043	1.53039	0.509942	1.83897	1.28649	1.47975	1.67577	1.36453
ENSG00000077942	FBLN1	2.88518	0.185887	0.253074	1.24859	3.92852	1.96556	2.53345	1.96985	3.32866	2.41745	1.40194	0.655372	2.36478	2.08166	4.18046	4.90712
ENSG00000077943	ITGA8	0.132496	0.0337903	0.0828063	0.147529	0.12763	0.0890925	0.225147	0.0186823	0.262777	0.141479	0	0.381225	0.0947464	0.0484355	0.334985	0.11572
ENSG00000077984	CST7	0	0	0	0	0	0	0	0.271396	0	0.18684	0	0	0	0	0	0
ENSG00000078018	MAP2	0.0065832	0	0	0	0	0.0154932	0.00474584	0	0	0	0.0157573	0	0.00732288	0	0.181235	0
ENSG00000078043	PIAS2	9.69383	8.28187	10.6337	10.7158	8.44156	8.73346	3.91532	5.46742	8.85388	7.36626	4.27283	8.93401	9.94058	8.66541	6.29732	6.85694
ENSG00000078053	AMPH	5.31187	0.213696	0.0909168	2.44463	0.252236	0.198083	0.0674179	0.886126	0.628659	0.152511	0	0	1.9765	1.02902	0.367795	0.495513
ENSG00000078061	ARAF	0	16.3993	1.44125	7.1107	5.06082	4.7438	10.6124	11.86	8.55185	6.68041	15.8124	4.97644	1.09938	3.0615	6.03502	4.24026
ENSG00000078070	MCCC1	0.444882	0.206493	0.389253	0.746845	0.428543	0.523504	1.71583	2.37117	1.69035	0.906897	0.372698	0	1.16294	0.284605	1.57469	0.951955
ENSG00000078081	LAMP3	0.189421	0.108209	0.22098	0.31799	0.218957	0.0445792	0.163864	0.4861	0.304494	0.257424	0	0	0.231774	0.0969427	0.670466	0.231612
ENSG00000078098	FAP	0	0	0	0	0	0	0	0	0	0	0	0	0	0	0	0
ENSG00000078114	NEBL	0	0.0247671	0.343933	0.00831796	0	0.0081627	0.720108	1.49259	0.415624	0.179116	0.36528	0.0698561	0.617296	0.603525	1.28222	0.664415
ENSG00000078124	ACER3	0.545887	0.228934	0.522275	0.488336	0.30048	0.540398	0.474736	0.615772	0.341889	0.741865	0.0829596	0.261776	0.356622	0.365851	0.715631	0.406138
ENSG00000078140	UBE2K	18.6243	28.0345	30.9628	24.2179	19.0439	23.436	24.3922	33.4205	21.8376	25.559	32.3834	31.2998	27.6179	27.6186	26.5566	27.9938
ENSG00000078142	PIK3C3	8.73335	7.48357	6.65407	8.49955	4.77367	3.72035	3.6848	4.35676	8.59745	7.32363	7.34064	5.72685	8.43439	7.37137	7.96103	11.7686
ENSG00000078177	N4BP2	38.4744	25.783	46.6178	43.8306	26.1439	26.2181	36.9802	55.1822	48.0013	30.9747	36.9871	30.7795	28.8039	30.9827	37.6866	27.8822
ENSG00000078237	C12orf5	144.299	128.902	157.911	257.067	135.561	101.814	136.195	421.158	269.564	274.941	520.669	285.71	468.632	394.613	268.421	530.796
ENSG00000078246	TULP3	23.4851	34.238	20.4879	19.4138	4.56457	5.55157	4.53977	11.2824	8.26118	12.9643	12.0883	8.99971	8.64631	11.7002	9.39983	9.14853
ENSG00000078269	SYNJ2	2.8854	0.940487	1.36465	3.81317	3.22181	2.71219	1.93018	1.40259	4.36858	2.62597	3.98206	1.65791	4.68428	2.5277	3.03291	5.05023
ENSG00000078295	ADCY2	0.33552	0.32713	0.614733	0.479695	0.261045	0.220185	0.413982	0.0509484	0.631755	0.587506	0.185328	0.129954	0.322977	0.379752	0.558271	0.657458
ENSG00000078304	PPP2R5C	51.9026	45.9869	60.1535	53.7344	32.2407	21.4048	38.404	57.4247	43.6369	42.849	47.0907	46.5497	37.167	44.9592	36.8637	41.2855
ENSG00000078319	PMS2P1	2.38817	2.57988	11.4896	6.24134	7.19633	9.72769	7.81358	3.62641	1.96871	6.49109	5.71623	0.61666	4.90431	3.68236	2.88994	2.87019
ENSG00000078328	RBFOX1	0.483487	0.011137	1.42527	0.130912	0.600943	0.440463	0.0337303	0.769695	0.478631	1.86521	0.186654	0	0.312277	2.31478	0.368029	0.985298
ENSG00000078369	GNB1	30.2275	12.5364	17.5445	34.6041	38.8626	35.81	40.5028	33.325	17.9203	28.1085	27.248	25.1096	24.7802	28.7905	29.499	18.9509
ENSG00000078399	HOXA9	0	0	0.0301703	0	0.777244	0	0	0	0	0	0	0	0	0.198532	0	0
ENSG00000078401	EDN1	0	0	0	0.113121	3.15027	1.25811	0	0.186226	0.965032	0.213676	0	0	0.174895	2.69567	3.58648	0.512669
ENSG00000078403	MLLT10	3.49205	14.8369	15.7862	16.3905	11.1006	12.3422	10.78	14.0084	15.7287	13.9151	15.8512	13.3129	13.7203	12.9411	13.3413	13.2925
ENSG00000078487	ZCWPW1	1.51955	1.25946	0	0.845975	0	0	0	0	0.0396538	0.81128	0	0	0.0603671	0.451333	0.853735	0.663575
ENSG00000078549	ADCYAP1R1	0	0.0140745	0	0	0	0.0115966	0.0071045	0	0	0	0	0	0	0	0	0
ENSG00000078579	FGF20	0	0	0	0	0	0	0	0	0	0	0	0	0	0	0	0
ENSG00000078589	P2RY10	0	0	0	0	0	0	0	0	0	0	0	0	0	0	0	0
ENSG00000078596	ITM2A	0	0	0	0	2.68377	0	0.0271419	1.48644	5.94218	2.66066	0	11.7536	6.9521	2.74578	2.96142	5.90795
ENSG00000078618	NRD1	58.4146	64.9073	124.333	53.7494	44.7436	48.5357	38.3249	37.0983	43.1982	65.2665	47.5754	44.4622	41.8641	43.8062	38.1495	55.859
ENSG00000078668	VDAC3	381.251	448.361	297.054	389.193	420.514	403.933	388.53	429.642	357.81	325.392	366.218	442.411	469.123	293.296	330.248	462.961
ENSG00000078674	PCM1	28.1215	18.8493	29.9545	29.0335	12.533	9.7178	18.5969	26.128	26.3561	22.0004	27.9787	21.8059	18.8834	24.3587	23.3361	28.9791
ENSG00000078687	TNRC6C	1.0633	0.698353	0.835908	0.574544	0.670191	0.34756	1.38166	0.544185	0.431632	0.18732	0.659836	0.132196	0.153323	0.411496	0.154882	0.240767
ENSG00000078699	CBFA2T2	9.77417	10.2792	8.57828	10.4726	8.46028	5.33138	9.2729	3.08907	3.93907	2.89491	1.70609	3.38274	2.25103	2.19085	4.12436	2.50446
ENSG00000078725	BRINP1	2.23613	0.0285139	0.388199	0	0.42311	1.36265	0	0	0	0	0	0	0.222088	0	0	0
ENSG00000078747	ITCH	31.0409	28.1849	39.1877	31.1496	7.29244	7.06322	19.9367	22.4166	22.068	19.8301	14.0325	21.7246	18.253	23.7681	31.4232	29.3088
ENSG00000078795	PKD2L2	0.84947	0.567454	2.15783	1.41291	1.37259	1.64449	0.45435	1.08186	1.08121	1.04272	0.524712	0	0.640104	0.631083	1.07769	1.11686
ENSG00000078804	TP53INP2	9.9928	0.0327324	1.47058	10.6999	7.32975	5.35798	5.89304	1.44779	3.34934	2.69945	1.57261	6.00094	1.92058	2.93243	1.38212	1.37008
ENSG00000078808	SDF4	0.0181824	0.0129837	0.265148	0.56687	0.315265	2.37493	1.61225	0.89732	0.0797135	0.790723	0.696332	0	0.444958	1.0934	1.21565	0.444648
ENSG00000078814	MYH7B	1.42224	0.166847	0.493808	0.182723	0.234858	0.179312	0.278294	0.180485	0.653213	0.648878	0.145895	0	0.203404	0.987836	0.359578	0.269135
ENSG00000078898	BPIFB2	0	0	0	0	0	0	0.0485636	0	0	0	0	0	0	0	0	0
ENSG00000078900	TP73	0	0	0	0	0	0	0.0177667	0	0	0.167465	0	0	0	0	0	0
ENSG00000078902	TOLLIP	0.0523155	0.0622623	0.406879	1.40101	2.04936	1.53902	1.18172	2.06545	0.764519	1.13755	0.16696	1.4049	0.756515	0.82554	2.12607	0.817371
ENSG00000078967	UBE2D4	6.00043	7.05323	5.00459	19.6758	0.960761	1.21151	2.07588	3.01684	3.64388	5.09391	6.27632	18.4682	6.33463	7.348	4.17565	10.9169
ENSG00000079101	CLUL1	0.208835	1.77085	0.050756	1.40858	0.40233	0.0614352	0.0940933	0	0.114444	0.248332	0	0.52576	0.203261	0.0333995	0.102664	0.159594
ENSG00000079102	RUNX1T1	25.1409	6.2507	10.2994	1.2612	4.13431	5.62933	3.61382	2.64554	1.78494	0.864542	2.15205	1.11043	2.08516	5.51308	6.73847	1.69399
ENSG00000079112	CDH17	0.121177	0.160698	0.201952	0.103789	0.200103	0.264814	0.124795	0.341725	0.252977	0.282309	0	0.174328	0.500656	0.155041	0.136163	0.141112
ENSG00000079134	THOC1	45.3301	35.935	58.2983	44.6876	35.3471	25.2016	44.964	75.7828	52.5867	33.3079	45.8344	49.3629	65.2268	73.0913	39.9073	58.1624
ENSG00000079150	FKBP7	5.03044	0	0	1.27133	0	2.36247	0.0650485	1.0242	0.65931	0.367879	0	0	0.853149	0.173173	0.354869	0.045971
ENSG00000079156	OSBPL6	5.73598	2.91181	1.4007	8.97516	3.50898	0.970333	1.63966	15.4194	14.7916	11.699	9.08788	8.85159	10.7047	11.8027	11.8674	14.2008
ENSG00000079215	SLC1A3	15.2848	4.16002	31.9398	5.45984	11.4007	9.14636	4.49817	16.3121	14.6746	47.0239	15.3386	19.7615	28.6496	32.7966	11.8176	58.5487
ENSG00000079246	XRCC5	372.341	248.815	192.137	228.467	175.854	204.48	169.839	264.981	205.33	200.789	222.144	175.969	222.848	216.287	162.915	262.989
ENSG00000079257	LXN	0	0	1.00243	0	0	0.269632	0	0	1.33942	0.622801	0	0	0.955813	0.146587	0.225291	2.56828
ENSG00000079263	SP140	0	0	0	0	0	0.0695263	0.0141981	0.349905	0	0	0	0.198334	0.0219077	0	0	0.0401361
ENSG00000079277	MKNK1	13.6751	15.5786	7.67766	19.9519	9.39627	13.4429	16.5388	11.7386	15.9545	12.3897	7.00439	11.7122	13.0415	14.4486	18.5175	12.6536
ENSG00000079308	TNS1	0	0	0	0.0964629	0	0.262142	0	0	0.171819	0	0	0	0.068834	0.0950096	0.243369	0.100886
ENSG00000079313	REXO1	0	0.0199435	0.013576	0.0502348	0.0269033	0.0492972	0	0.0826993	0.122443	0.151823	0.133699	0.703138	0.139802	0.0536012	0	0.0284583
ENSG00000079332	SAR1A	85.2856	58.3896	88.3993	75.5304	43.1206	46.2609	46.7727	72.7528	78.6007	77.613	70.2286	76.1013	85.0829	81.5355	83.3599	110.198
ENSG00000079335	CDC14A	0	3.42845	2.51219	0.256689	1.85585	0.341861	1.75265	2.80711	3.73161	2.70138	5.4166	1.38583	2.14307	1.5064	3.54797	5.48424
ENSG00000079337	RAPGEF3	0	0.0317515	0	0	0	0.052323	0	0	0.0974692	0.166178	0	0	0	0	0	0
ENSG00000079385	CEACAM1	0.436007	6.22687	53.32	10.4564	9.86987	29.6292	3.71943	3.08415	7.08846	7.4314	4.13095	4.5737	1.07103	2.53359	5.71583	2.85073
ENSG00000079387	SENP1	13.4961	11.5298	16.21	5.35328	5.05641	5.541	7.51265	18.9972	9.60753	10.0711	13.7652	5.95985	8.55811	9.92606	8.70297	13.1095
ENSG00000079393	DUSP13	0	0.0256753	0	0	0.138541	0	0	0	0	0	1.377	0	0	0	1.27268	0.0732744
ENSG00000079432	CIC	0.178922	0.0888795	0.279822	0.261187	0.389663	0.567547	0.00560804	0.276416	0.329679	0.296016	0.0930999	0.705055	0.276904	0.338409	0.27535	0.348771
ENSG00000079435	LIPE	0.0502986	0	0	0	0	0	0.507645	0.0330971	0.098006	0.0227854	0	0	0.0373	0	0	0.0341678
ENSG00000079459	FDFT1	40.191	49.6578	26.077	30.156	93.7309	21.0886	32.5531	24.1263	94.0683	94.9459	204.283	32.2488	58.8573	43.1531	16.4073	232.124
ENSG00000079462	PAFAH1B3	26.6082	19.7903	7.81129	8.58741	23.7802	8.63266	23.5052	20.6884	24.8451	18.4364	14.9117	35.7663	11.0101	27.3396	27.7071	20.1711
ENSG00000079482	OPHN1	5.03874	1.85987	6.3263	7.19979	1.90709	1.3176	2.64975	3.79607	10.3871	6.90282	1.45658	7.76246	5.74929	6.06276	12.1261	5.42359
ENSG00000079557	AFM	0.0943841	0	0	0	0.121224	0	0.0453611	0	0	0	0	0	0	0	0	0
ENSG00000079616	KIF22	51.5519	43.1541	34.9086	13.2813	20.7976	25.6764	21.3048	25.0887	29.9107	45.0878	25.6559	21.3313	17.6859	25.0774	25.0923	34.7418
ENSG00000079689	SCGN	0	0.0630971	0.0429514	0	0	0	0	0	0	0	0	0	0	0	0.86878	0
ENSG00000079691	LRRC16A	26.4735	3.96744	29.9024	15.8652	2.9708	7.09196	4.38721	18.7753	23.5496	11.9019	9.74859	19.9148	19.8895	19.2477	28.1933	15.8325
ENSG00000079739	PGM1	3.99409	0.0859065	3.53209	4.64508	6.4896	5.94572	5.65462	8.31195	4.53584	13.5373	9.96323	5.33062	4.12169	7.23444	13.2478	2.45167
ENSG00000079785	DDX1	221.699	137.487	115.896	151.629	121.371	96.3777	135.856	154.064	104.568	109.241	140.417	126.839	102.617	113.242	102.551	118.997
ENSG00000079805	DNM2	1.26705	0.735129	1.30878	1.54646	1.37308	0.825359	2.21015	1.02728	2.16574	1.84493	1.16436	2.73421	1.17032	1.34613	2.84749	1.29106
ENSG00000079819	EPB41L2	8.16152	10.7341	6.14953	11.2141	8.89805	5.94123	6.59714	4.33217	5.63857	6.99802	6.38581	5.77782	4.5632	6.62511	9.13862	6.28463
ENSG00000079841	RIMS1	0.163109	0.0129414	0.105713	0.0760607	0.157118	0.053315	1.11053	0.608189	0.370784	0.394073	0.628994	0.182507	0.36287	0.428976	0.605843	0.369332
ENSG00000079931	MOXD1	0	0	0	0	0	0	0	0	0	0	0	0	0.30221	0	0	0
ENSG00000079950	STX7	3.94726	3.48068	2.03876	2.3399	3.54101	2.81073	1.53516	3.61231	5.34242	6.06311	4.7773	4.68851	3.97646	5.49585	4.26711	5.42051
ENSG00000079974	RABL2B	0.895729	0.676172	0.547364	0.736509	0.591657	0.240921	0.996274	0.707281	0.785392	0.973843	0.18377	0.257724	0.569355	0.818609	1.30846	0.886626
ENSG00000079999	KEAP1	3.15861	3.47594	1.72466	0.804199	0.583515	1.42563	0.842197	0.768726	1.48594	4.02797	0.414265	0.435732	1.70862	2.13139	2.72271	1.1463
ENSG00000080007	DDX43	19.8683	7.39349	7.59263	11.1952	13.5759	8.92072	11.9389	6.02622	2.56517	8.47026	8.52474	8.19793	5.43318	10.318	11.2056	5.39169
ENSG00000080031	PTPRH	0.115426	0.341468	0.0641225	0.197726	0.0317677	0.620913	0.178309	0.0651014	0.265068	0.112046	0	0	0.0183421	0.126586	0	0.168019
ENSG00000080166	DCT	0.0139951	0	0	0	0	0	0	0	0	0	0	0	0.031135	0	0	0
ENSG00000080189	SLC35C2	3.82049	0.418313	6.06651	2.50438	3.18949	5.06512	3.72735	1.96086	3.16377	2.52681	2.68241	9.74668	2.49319	2.73738	5.50931	1.40144
ENSG00000080200	CRYBG3	0	0	0	0	0	0	0	0	0	0.236188	0	0.134629	0.0297417	0.0342097	0	0
ENSG00000080224	EPHA6	0	0.011496	0.0156512	0	0	0	0	0.0635604	0	0	0	0	0	0	0	0.164042
ENSG00000080293	SCTR	0	0	0.027319	0	0	0	0	0	0.0821312	0	0	0	0	0.107862	0.110516	0
ENSG00000080298	RFX3	0	1.26549	0	4.82667	0.476403	0.072746	0.628885	0.894933	0.110419	0.644114	0.723416	0.276692	0.427882	0.448218	0.135073	0.965881
ENSG00000080345	RIF1	16.9166	22.1879	18.8072	30.7236	15.3349	18.0761	24.1201	27.5564	37.9974	28.2248	32.2194	22.3566	28.9465	31.4141	31.7905	36.8885
ENSG00000080371	RAB21	15.9824	19.4348	20.7873	25.2923	15.8638	11.9901	19.8293	40.2285	42.1921	26.1767	57.0231	22.3973	28.0653	38.8594	46.8676	45.0084
ENSG00000080493	SLC4A4	0.00836773	0.0119505	0	0	0.209571	0	0	0	0	0.227436	0	0	0	0.171299	0	0
ENSG00000080503	SMARCA2	1.07875	4.22505	2.60594	4.66457	2.45613	3.20553	11.2016	1.31211	0.939497	0.962544	1.6692	0.219463	0.339381	0.724963	0.599957	2.82015
ENSG00000080511	RDH8	0	0.239567	0	0	0	0.0877288	0	0	0	0	0	0	0	0.0953882	0	0
ENSG00000080546	SESN1	9.6377	6.15355	11.495	18.46	8.66952	9.88312	24.9807	11.9042	4.52611	5.6699	6.10506	12.8428	11.8757	5.82754	4.15578	10.3587
ENSG00000080561	MID2	0	0	0	0	0	0	0	0.13164	0.747134	0	0	0	0	0	0	0
ENSG00000080572	PIH1D3	0.0995786	0	0.0322693	0	0	0	0	0	0.0485069	0.0902188	0	0	0.0369224	0	0	0.135288
ENSG00000080573	COL5A3	0	0.00739403	0	0	0.0398974	0.0365537	0	0	0	0	0	0	0	0	0	0
ENSG00000080603	SRCAP	1.45563	1.7493	2.07092	1.72417	1.32238	0.724144	1.56126	1.03959	1.8505	1.82543	2.64852	1.25136	0.717443	2.43781	2.1177	2.45997
ENSG00000080608	KIAA0020	94.8889	79.284	74.8701	88.3833	78.0052	85.3075	76.7651	90.8025	118.743	103.95	95.2001	90.7025	88.1476	105.301	92.2938	117.091
ENSG00000080618	CPB2	0	0	0.361973	0	0.502122	0.0438133	0	0	0.163234	0.253001	0	0	0.0828334	0.285831	0	0.227633
ENSG00000080644	CHRNA3	0.0798619	0.0712847	0.32997	1.62797	2.80791	0.211445	1.92868	0.236476	0.204238	0.0542665	0	0.20106	0.0444175	0.153271	0.235564	0
ENSG00000080709	KCNN2	0.0795143	1.14979	0	0.834279	0.0382971	0.0701749	0.759517	0	0.290498	0.378212	0.0951611	0.400369	0.552802	0.0254339	0.390897	0.0405105
ENSG00000080802	CNOT4	14.915	10.444	14.326	22.3766	6.95149	8.65391	6.77106	12.2882	20.5284	18.5103	12.3285	14.1463	16.407	16.5987	20.4195	24.0244
ENSG00000080815	PSEN1	38.5491	21.0753	48.1213	6.47017	11.368	17.5258	6.82432	11.1291	13.5418	13.8512	1.48538	6.24939	9.95668	6.50003	12.9063	17.0194
ENSG00000080819	CPOX	1.1315	5.63968	12.3201	3.66332	5.4933	4.87314	4.92681	5.58403	8.69755	7.01196	5.14577	2.27892	8.30694	8.30983	8.188	4.33504
ENSG00000080822	CLDND1	41.2207	48.9555	55.2255	18.3077	23.8634	29.8454	41.524	58.5765	35.5065	23.0305	53.4861	38.8378	46.1045	26.8201	27.034	33.8881
ENSG00000080823	MOK	0.872757	1.60599	2.87176	2.77733	1.09938	1.69849	0.592874	0.596373	1.59427	1.34575	0.602595	2.53529	0.858801	1.58909	1.05613	0.786685
ENSG00000080824	HSP90AA1	196.251	173.122	494.497	326.835	636.414	740.272	385.804	491.026	405.717	652.224	338.255	279.711	659.847	471.78	343.686	774.231
ENSG00000080839	RBL1	7.00705	2.94754	8.38663	6.0825	1.56013	2.73963	3.70544	2.93073	6.37731	5.07466	3.7151	3.73772	4.15365	2.18735	5.44076	5.52392
ENSG00000080845	DLGAP4	0.303463	3.53035	0.307312	1.24327	1.29107	1.71107	0.811261	2.69571	2.99342	2.71502	3.45019	3.94731	2.29259	2.02224	4.9728	3.99401
ENSG00000080854	IGSF9B	0	0.0124916	0	0	0	0.0205849	0	0	0.115039	0.0475472	0	0	0.194589	0.0223821	0.103198	0.0534746
ENSG00000080910	CFHR2	0	0	0	0	0	0	0	0	0	0	0	0	0	0	0	0
ENSG00000080947	CROCCP3	0.535922	0.340169	0.671524	1.68511	0.780096	0.504506	0.515129	0.211586	0.922408	0.971096	0.114023	0.359795	0.291444	0.44189	0.983592	0.800913
ENSG00000080986	NDC80	48.4475	166.314	229.288	234.457	150.042	88.3542	149.931	156.587	81.0365	121.641	53.4017	70.2482	95.4714	78.8203	57.2999	106.949
ENSG00000081014	AP4E1	1.64601	0.959219	4.56152	1.58807	1.71313	0.912792	3.68259	7.17083	10.1193	8.48494	4.03039	3.04845	4.4511	6.52378	5.43179	7.5956
ENSG00000081019	RSBN1	11.8763	3.59911	4.28982	7.02788	2.62287	3.36314	2.7286	1.56296	2.20121	2.75562	2.35734	3.20876	3.52286	2.6561	2.58222	3.50252
ENSG00000081026	MAGI3	7.71122	2.57434	2.86497	5.26525	2.25207	1.95351	1.13305	7.23299	9.41707	5.16638	7.07725	4.6494	4.11945	5.50498	4.86778	8.52798
ENSG00000081041	CXCL2	0	0	0	0	0	0	0	0	0	0	0.125631	0	0	0	0	0
ENSG00000081051	AFP	0	0.0183779	0.0250204	0	0	0	0	0	0	0	0.0616019	0	0	0	0	0
ENSG00000081052	COL4A4	0	0.0184541	0	0.0774718	0.0497881	0	0	0	0.00944156	0.0175605	0	0	0.0215601	0	0	0
ENSG00000081059	TCF7	6.70422	6.61679	1.804	6.9337	2.23724	3.1697	5.53215	2.33965	3.28909	1.49682	3.81115	4.09906	1.82442	2.00659	2.825	1.56143
ENSG00000081087	OSTM1	4.67986	0.776686	3.78442	1.0125	2.31603	4.51331	5.03479	7.28887	3.34629	3.63705	1.40447	3.17069	5.65143	5.09047	6.24763	6.97053
ENSG00000081138	CDH7	0.18673	0.193949	0.313559	0.386752	0.0981121	0.159803	0.195802	0.0670203	0.372109	0.369116	0	0	0.377655	0.282353	0.600856	0.518914
ENSG00000081148	IMPG2	0.0230045	0.0492811	0.149096	0.248264	0.0590924	0.0812099	0.0497519	0.0302745	0.11206	0.0416844	0.0183542	0	0.127946	0.117734	0.0301577	0.109389
ENSG00000081154	PCNP	192.252	145.236	172.971	282.444	144.988	127.81	140.799	200.022	126.773	108.545	239.002	169.607	196.455	181.577	146.647	216.228
ENSG00000081177	EXD2	17.6726	5.14979	8.10662	3.04021	7.56203	0.419895	4.73866	7.00694	4.14426	3.11382	2.87697	3.40431	0.940088	4.8539	5.46576	5.20515
ENSG00000081181	ARG2	3.5638	3.01362	1.85388	4.94812	1.92725	3.23717	2.54661	0.617111	0.137053	2.20919	2.0203	1.57407	1.56482	2.23987	0.983569	2.48459
ENSG00000081189	MEF2C	0	0	0	0	0	0	0	0	0	0	0	0	0	0	0	0
ENSG00000081237	PTPRC	0.180218	0.188746	0.151844	0.0144068	0	0	0.121258	0	0.0175577	0.146951	0	0	0.0133645	0.0307444	0.0945029	0.0489689
ENSG00000081248	CACNA1S	0	0	0	0	0	0.0244007	0.0149487	0	0.287879	0	0.471515	0	0	0	0	0
ENSG00000081277	PKP1	0	0	0	0	0	0	0	0	0.0171515	0.0319004	0	0	0.0522214	0	0	0
ENSG00000081307	UBA5	5.58687	5.36999	4.02976	4.34175	6.12345	3.52809	14.6812	7.2123	10.6305	5.21017	3.45097	1.97989	8.2193	6.56124	7.15227	4.84133
ENSG00000081320	STK17B	2.11607	0.91526	0.987452	0.260989	0.628979	1.35173	0.73223	4.89329	4.01122	7.32907	8.48015	4.38369	6.41586	4.27001	4.08976	7.66364
ENSG00000081377	CDC14B	0.0800691	4.50055	0.533769	2.35914	2.07145	1.07679	0.37107	0.767717	2.40707	0.544073	0.465436	2.1886	1.3996	0.804929	1.75444	0.629381
ENSG00000081386	ZNF510	2.51574	0.983572	0.940672	3.9039	1.86412	1.08501	0.00820635	1.01121	3.64315	2.04207	2.6702	3.89761	1.91203	1.44191	3.93971	2.18064
ENSG00000081479	LRP2	0.408456	2.48642	1.50187	2.2113	6.47449	1.80835	3.09034	3.87986	15.2181	18.8128	5.01416	8.10444	10.3646	15.2073	6.60054	47.1744
ENSG00000081665	ZNF506	8.70923	11.137	8.3318	8.66572	3.03446	5.76017	6.30077	10.669	11.4185	7.21907	6.13555	6.37573	9.46448	8.79202	9.95983	7.70992
ENSG00000081692	JMJD4	0	1.97264	0.381293	0.122686	0.42708	0.742442	0.282742	0.63958	0.548235	0.324441	0.122448	0.515172	0.417304	0.676356	0.201194	0.139004
ENSG00000081721	DUSP12	49.3314	47.4121	34.0116	68.4492	24.6327	27.0108	30.0472	30.9039	25.5262	22.5069	66.5091	47.1439	30.0688	27.1793	39.3965	19.491
ENSG00000081760	AACS	1.33828	1.19627	2.04985	1.40848	1.26131	2.36785	1.63803	1.04532	3.78481	2.98325	0.852666	1.06653	1.82065	1.41664	2.38551	3.04122
ENSG00000081791	KIAA0141	1.17054	0	6.79031	2.94602	0.446064	2.49749	2.15134	3.32638	2.66926	2.65712	4.52591	0.259072	1.38791	1.00393	2.22589	4.87574
ENSG00000081800	SLC13A1	0.0335148	0.0957289	0.0651646	0.0200939	0	0.0394377	0.0483218	0.0330797	0.0244887	0.0455469	0	0	0	0.0214405	0	0
ENSG00000081803	CADPS2	0	0.173692	0.0102813	0	0.162995	0.186669	0.0152479	0.104383	0.0154548	0.172468	0.202507	0	0.435262	0.270622	0.37433	0.129312
ENSG00000081818	PCDHB4	0	0	0	0	0	0	0	0	0	0	0	0	0	0	0	0
ENSG00000081842	PCDHA6	0	0	0	0	0	0	0	0	0	0	0	0	0	0	0	0
ENSG00000081853	PCDHGA2	0	0	0.0134964	0	0	0	0	0	0	0	0	0	0	0.124336	0.163795	0
ENSG00000081870	HSPB11	11.8077	5.18872	6.45281	9.96977	22.2098	16.772	16.2689	27.9983	35.9403	39.3099	4.84978	18.2936	33.0304	42.5515	35.7216	45.9902
ENSG00000081913	PHLPP1	2.43693	8.64376	4.13626	2.71855	1.26992	5.32386	1.59839	2.87847	2.97743	3.52898	1.55386	1.00577	1.42203	2.0829	2.86737	2.62558
ENSG00000081923	ATP8B1	8.06793	5.06119	1.66503	8.30519	5.85208	4.22085	7.74974	7.71867	26.524	14.507	7.70896	8.46098	17.9129	13.3408	21.2663	16.3758
ENSG00000081985	IL12RB2	0.0158241	0.271192	0.646121	0	0	0.0186207	0.0228153	0	0.0231248	0.0215051	0	0	0	0	0	0.032248
ENSG00000082014	SMARCD3	1.16476	0.037806	0	0.571366	0	0	0	0.104513	0.07737	0.503656	1.01379	0	0	0.338697	0	0.053947
ENSG00000082068	WDR70	13.3429	12.2513	7.44808	11.8957	10.5796	5.75129	13.0859	12.3197	10.0027	7.09819	10.9758	11.8262	11.6945	10.1314	10.3367	7.06567
ENSG00000082074	FYB	0	0.00961068	0	0	0	0.0158374	0.0097025	0	0	0	0	0.271071	0	0	0	0
ENSG00000082126	MPP4	0.701095	1.11253	0.732076	0.280229	0.800412	1.25277	2.32119	0.307553	1.6317	0.882217	0.621523	0	0.953173	0.398678	1.02122	0.635005
ENSG00000082146	STRADB	5.29725	8.97884	2.43941	5.3156	10.7426	10.7936	19.1342	12.7685	11.5303	5.49398	16.2829	1.96535	9.48993	8.95362	9.21051	6.02263
ENSG00000082153	BZW1	266.905	323.01	159.226	352.18	91.0164	74.1601	103.713	318.65	222.086	184.162	356.11	196.583	250.165	221.764	208.839	262.335
ENSG00000082175	PGR	0	0.00332054	0.00452071	0	0	0.0164157	0.00335226	0.0367178	0	0	0	0	0	0.00594962	0	0.00947642
ENSG00000082196	C1QTNF3	0	0	0	0	0	0.429564	0	0	0	0.124027	0	0	0.431446	0	0	0.697441
ENSG00000082212	ME2	3.77839	1.44282	4.49827	2.01095	7.47388	1.37901	5.53509	6.10255	3.04131	3.67952	10.9783	5.69729	4.24787	6.35957	1.66875	6.46468
ENSG00000082213	C5orf22	23.9967	39.0657	21.1532	46.2492	7.87805	12.7524	9.55948	39.8961	29.9036	31.7427	46.4011	25.0807	19.4113	26.0738	21.84	42.4899
ENSG00000082258	CCNT2	14.7046	6.49419	9.2368	12.2463	13.0161	11.1041	8.715	13.3552	12.5475	9.52083	11.6805	6.04982	11.0005	12.2037	9.52339	11.6589
ENSG00000082269	FAM135A	5.66047	4.31245	3.07121	4.86359	6.02857	3.7643	2.66535	6.17717	6.10207	7.09672	4.98534	6.22217	10.7195	7.84165	8.03462	9.7686
ENSG00000082293	COL19A1	2.68766	0.241732	0.189484	0.135308	0.0592892	1.30369	0.17009	0.162001	0.899463	0.432173	0.122769	0	0.39938	0.249376	0.605163	0.439011
ENSG00000082397	EPB41L3	9.7301	1.60912	3.55834	2.59276	0.552077	6.86673	0.00939016	0.179991	3.71184	6.92142	2.55655	0.262345	1.08668	3.28315	1.28069	3.10574
ENSG00000082438	COBLL1	0.313949	3.24092	2.29574	1.75135	2.4588	1.97565	2.58799	5.41604	14.3921	8.00449	6.89378	3.84888	7.85752	7.06442	6.30777	12.5456
ENSG00000082458	DLG3	3.49524	23.1504	10.1736	5.55895	8.62889	6.39107	21.5686	18.1376	11.6073	10.1686	16.5819	8.64152	5.00546	6.37332	13.5405	8.12529
ENSG00000082482	KCNK2	0	0.0405304	0.165539	0.499107	0.437396	0.133579	0.231867	0.112044	0.829455	0.668511	0	1.14317	0.126272	0.145242	0.223224	0.925352
ENSG00000082497	SERTAD4	0	0.0174941	0	0	0	0	0	0	0.0358016	0.049941	0.0586392	0	0.422396	0.611232	0	0
ENSG00000082512	TRAF5	7.04024	2.9556	0.651843	8.75123	0.173889	0.637264	3.32777	2.18901	1.62051	0.665887	0.462946	1.94774	1.95064	4.10792	2.3327	0.289048
ENSG00000082515	MRPL22	84.7831	71.8539	53.0316	92.9265	116.455	87.1179	115.13	70.3711	68.7151	63.6286	60.7547	72.7714	89.7862	80.2244	71.4851	71.7043
ENSG00000082516	GEMIN5	5.40149	0.947356	2.42983	7.42863	4.49568	2.29989	5.15777	4.95724	6.43947	6.06893	6.03911	8.35011	5.65263	7.79004	9.50355	8.66615
ENSG00000082556	OPRK1	0.0382506	0.0819419	0.0247909	0.0152889	0.0736917	0.0600139	0.0459582	0.0755081	0.055898	0.121293	0.122073	0.770395	0.212742	0.0163134	0.752169	0.103934
ENSG00000082641	NFE2L1	2.31667	5.6418	4.47839	6.27847	8.61679	5.81461	16.0541	3.85946	9.82383	8.66259	4.90405	5.12446	6.06258	7.33314	4.47656	4.0389
ENSG00000082684	SEMA5B	0	0.0661331	0	0	0	0.0155686	0	0	0	0	0	0	0.014717	0	0	0
ENSG00000082701	GSK3B	3.21679	2.26152	1.96664	2.15729	4.26464	3.18041	6.16803	2.74951	2.60488	3.56041	2.36147	2.42122	2.739	3.00196	1.59769	4.71387
ENSG00000082781	ITGB5	1.90092	5.4192	5.04655	3.20871	0.169026	2.42614	5.00715	3.05972	5.96189	5.94175	6.61496	5.7429	3.13923	4.34047	6.95847	3.30771
ENSG00000082805	ERC1	8.06982	7.11979	3.07104	3.81223	2.51513	4.44949	6.28568	4.40649	8.77799	7.16115	6.34678	3.95091	3.46872	7.97096	7.26262	7.0717
ENSG00000082898	XPO1	31.71	35.828	42.7882	64.1233	26.9556	30.6305	43.7064	54.9607	54.3228	48.4793	47.2652	43.99	45.4528	48.0077	44.7118	57.1041
ENSG00000082929	C4orf6	0	0	0	0	0	0	0	0	0	0	0	0	0	0	0	0
ENSG00000082996	RNF13	14.499	14.4152	25.307	7.94401	10.0989	10.1581	11.4172	16.1162	25.8172	15.915	12.8673	21.1153	26.326	21.8045	18.5981	34.5479
ENSG00000083067	TRPM3	0.0834452	0.0223449	0.0202809	0.0625374	0.0803807	0.0368221	0.105273	0.144133	0.160051	0.0921397	0	0.472682	0.127629	0.0266913	0.143578	0.19131
ENSG00000083093	PALB2	12.1215	2.26942	6.10173	3.69599	2.58449	2.96926	4.27136	2.45904	3.54746	2.2138	1.10856	0.160828	2.64695	3.14676	6.02968	3.64516
ENSG00000083097	DOPEY1	2.87332	0	2.78581	0.354813	1.41015	0.778847	0.0617486	1.53714	1.51345	1.43919	1.28603	0.392079	1.48115	0.358664	1.56184	0.571273
ENSG00000083099	LYRM2	21.3894	8.36603	14.6176	19.92	14.1271	15.7678	18.1747	15.8662	11.2221	15.5486	12.9493	21.1671	17.6287	21.8203	9.81651	15.3087
ENSG00000083123	BCKDHB	0.610953	0.230253	1.36939	0.468049	1.4059	1.09836	0.917578	1.37355	0.595217	1.42994	0.934281	0	1.58573	2.10623	2.33604	1.03755
ENSG00000083168	KAT6A	2.72656	3.43671	8.0391	6.35723	3.30293	5.05567	9.72863	6.11628	6.52008	6.18504	4.38374	6.93369	4.31193	7.25895	7.14875	6.63687
ENSG00000083223	ZCCHC6	7.99677	12.6249	12.2694	8.19617	7.98281	8.35861	5.45893	10.8914	12.6492	14.9051	8.55452	6.63589	8.3859	9.44562	8.08214	13.8612
ENSG00000083290	ULK2	10.7436	8.8491	2.31643	7.06634	4.71341	1.1015	5.14547	2.3308	2.51826	2.15395	2.597	3.53497	2.52029	3.94687	6.317	2.10272
ENSG00000083307	GRHL2	5.63761	0.5751	0.0593154	2.00462	5.03091	0.258464	2.01449	36.8071	64.7497	38.2248	72.1722	22.365	55.462	39.0007	99.7733	57.519
ENSG00000083312	TNPO1	11.3762	7.51116	9.02556	12.1332	10.5729	5.46901	7.17081	16.3631	11.4117	11.0475	10.6866	10.4775	16.0755	13.5314	11.781	13.9683
ENSG00000083444	PLOD1	5.00129	13.1673	0.443934	3.83292	7.24737	17.7578	7.06979	4.67881	10.4546	5.70339	4.7363	4.37955	6.7968	6.34332	4.27593	7.22311
ENSG00000083454	P2RX5	0.359932	0.276791	1.56117	0.331998	0.0533406	1.88965	1.99597	0.163966	0.687836	0.263389	0	0.836458	0.585161	2.26717	3.48445	0.169271
ENSG00000083457	ITGAE	8.799	7.84511	13.4998	17.5054	27.7102	27.2792	21.8011	12.3648	8.03962	13.5793	14.2389	18.8566	19.3541	11.1732	11.2092	13.7103
ENSG00000083520	DIS3	9.6445	2.41538	3.08604	9.56799	5.59757	2.54126	8.15946	4.86237	7.83288	8.03861	6.95447	6.55061	7.77596	7.05764	7.33365	8.96119
ENSG00000083535	PIBF1	26.3562	12.4502	8.43559	25.3416	21.0623	12.1234	12.408	25.6329	20.0449	24.6613	32.2965	37.6535	28.8202	33.8517	16.7031	26.9177
ENSG00000083544	TDRD3	6.81858	4.70268	10.705	12.1374	10.811	6.75278	5.02239	6.43745	10.0573	8.34561	16.6755	20.685	10.6233	11.0542	11.2429	10.918
ENSG00000083622	AC000111.6	0	0.242823	0.165294	0	0	0	0	0	0	0	0	0	0.945644	0	0	0
ENSG00000083635	NUFIP1	3.75302	14.1319	8.56085	12.052	4.76147	10.2544	2.33602	2.7466	9.52435	12.639	9.07072	16.9613	7.65701	12.5317	14.1841	10.2599
ENSG00000083642	PDS5B	30.9884	21.6776	56.0326	38.457	7.88561	6.79325	9.09812	19.7454	38.419	30.3161	56.3744	24.3022	29.4808	28.1052	38.7685	35.9374
ENSG00000083720	OXCT1	2.01902	8.32708	0.256821	0.746672	3.59893	1.17682	3.89045	4.20912	4.16383	1.69248	0.587145	1.33015	3.23238	2.89712	3.93315	3.57621
ENSG00000083750	RRAGB	7.4755	1.88273	7.29766	8.81515	2.45012	0.182502	7.20038	9.98082	2.13049	2.78221	9.42912	1.87422	2.93283	5.5959	12.3212	4.29848
ENSG00000083782	EPYC	0	0	0.0403838	0	0	0	0	0	0	0	0	0	0	0	0	0
ENSG00000083799	CYLD	1.08591	1.60325	0.592048	1.39891	1.30047	1.02744	1.3541	1.92637	1.9622	1.82476	2.33577	1.25611	1.34667	0.722856	1.81795	2.25784
ENSG00000083807	SLC27A5	3.84949	5.12573	6.50903	5.05774	2.86369	3.19926	4.36873	3.05968	4.30732	4.86891	1.06432	3.96614	2.2046	2.95842	5.34628	3.26223
ENSG00000083812	ZNF324	0.724366	0.0120292	0.540441	0.787793	1.36307	1.26866	0.716502	1.99524	1.15703	2.12909	1.53221	1.69643	0.337292	1.5734	1.32503	1.09856
ENSG00000083814	ZNF671	0	0	0.214091	11.3548	0.67882	2.51363	0.0476268	0.260832	0	0	0	0.665305	2.44962	1.07069	3.20452	1.57074
ENSG00000083817	ZNF416	1.24814	2.97683	0	6.25599	1.53894	0.96935	8.7279	3.40013	2.91837	0.508868	1.49374	4.52491	4.35949	3.96042	3.63246	0.305229
ENSG00000083828	ZNF586	33.6159	10.9239	2.79884	24.3682	1.6313	1.09603	5.1072	19.891	14.6427	11.3923	12.0929	13.9275	10.5177	9.75044	16.8727	14.4374
ENSG00000083838	ZNF446	0	0	0.0158467	0	0	0.0767236	0	0	0.166744	0.443043	0.0780311	1.47734	0.0181317	0.104278	0.0641063	1.19586
ENSG00000083842	ZNF8	0	0	0	0	0	0	0	0	0	0	0	0	0	0	0	0
ENSG00000083844	ZNF264	0.0478335	4.50871	1.69734	3.41277	0.460768	0	1.05174	0	0.594168	0.585055	3.37752	0.240851	1.01095	0.795615	0.0940609	0.19496
ENSG00000083845	RPS5	543.858	649.589	386.708	646.484	792.913	939.245	777.251	499.957	503.7	620.299	510.647	1302.33	524.612	638.35	563.008	604.577
ENSG00000083857	FAT1	1.36195	0.132759	0.945754	0.300702	1.08286	0.590179	0.663906	0.94739	2.52737	3.21998	0.734773	1.30622	3.38104	2.16299	2.8057	4.46726
ENSG00000083896	YTHDC1	0.718078	0.747172	0.917501	0.984061	0.533602	0.857052	0.776496	0.850508	0.524687	0.836464	0.270091	0.413218	0.467845	0.708753	0.564818	0.543538
ENSG00000083937	CHMP2B	10.7203	9.47699	11.1375	16.473	20.3697	15.1263	15.4036	23.6805	15.272	19.5365	22.6651	18.7753	27.4244	26.9931	18.4275	26.9463
ENSG00000084070	SMAP2	5.61205	0.186393	3.80644	0.0521663	2.30486	4.76091	0.862463	1.71758	2.25693	3.96122	8.22627	1.53336	2.12926	2.97792	2.05315	3.54629
ENSG00000084072	PPIE	40.7686	38.6917	21.4474	31.4808	25.157	18.9727	27.0913	30.0371	26.8763	31.4198	26.4518	34.1899	24.4482	25.3072	31.8403	29.4122
ENSG00000084073	ZMPSTE24	121.626	98.763	70.9494	65.4605	61.5817	38.1462	44.3668	106.953	97.7528	87.2441	30.8697	86.1706	112	79.7163	95.7	137.618
ENSG00000084090	STARD7	80.4813	43.4956	60.6007	78.5247	86.7775	116.46	75.0143	68.3828	54.5899	54.5842	66.6959	66.9025	70.9013	76.0153	89.9546	89.0853
ENSG00000084092	NOA1	0.617767	3.07457	3.20308	3.50182	7.06882	6.80682	7.78686	3.99107	6.15533	6.08038	4.43598	3.20483	6.28871	6.08376	8.90847	4.15834
ENSG00000084093	REST	75.9009	71.8843	30.3687	46.5936	49.8896	61.398	61.9648	54.2483	50.8842	37.3349	46.7651	22.7533	42.4337	51.251	64.6816	29.4651
ENSG00000084110	HAL	0	0	0.111182	0.215497	0	0.019225	0	0	0	0.0444062	0	1.48074	0.0908669	0	0.257015	0.0332946
ENSG00000084112	SSH1	0.464234	3.66788	1.03366	1.05946	1.255	1.11898	1.5168	1.41896	1.12704	1.22109	1.20078	0.527823	1.3243	0.996336	1.56073	0.717176
ENSG00000084207	GSTP1	788.755	2316.1	1006.21	1027.89	1116.31	1807.34	2122.33	1413.34	1175.61	801.308	2021.47	1982.7	648.388	728.957	1882.62	690.781
ENSG00000084234	APLP2	94.8287	53.2837	91.3716	43.79	104.192	63.458	82.9564	57.9091	88.301	125.323	28.9173	61.9565	63.0263	82.6089	101.989	69.0284
ENSG00000084444	KIAA1467	6.87428	0.75958	1.92605	3.81059	1.35767	0.500682	3.69999	5.32829	6.15963	3.54173	2.99164	3.74921	4.65899	5.05267	7.21644	8.64391
ENSG00000084453	SLCO1A2	2.07217	0.415979	5.36396	1.73634	4.55329	2.83988	2.77769	0.854251	2.05529	3.46075	1.21507	0.670444	0.999758	3.23689	3.07653	1.11932
ENSG00000084463	WBP11	56.0691	50.7987	62.2412	64.6395	56.1381	47.78	48.4843	55.5937	42.9908	56.1927	61.9535	53.1616	36.6815	45.0187	48.8399	46.255
ENSG00000084623	EIF3I	596.763	647.439	386.204	575.043	478.8	484.077	531.738	600.441	517.678	641.773	668.645	804.521	475.107	541.488	603.213	597.349
ENSG00000084628	NKAIN1	0	0.0352651	0	0.296092	0	0.0581131	0	0	0.21651	0	0	0	0.109869	0	0	0
ENSG00000084636	COL16A1	0	0	0	0	0	0.0262299	0	0	0	0.0757328	0	0	0	0.12834	0	0
ENSG00000084652	TXLNA	32.5515	18.4261	18.241	20.8317	5.65195	10.0263	10.0597	35.8051	10.4198	26.7125	38.5295	23.5064	17.5511	11.783	10.7854	18.0658
ENSG00000084674	APOB	0.0135818	0.0161641	0.0132039	0.00542868	0.008722	0	0.00326371	0.00893698	0.0198479	0.0184578	0	0	0.0352516	0	0	0
ENSG00000084676	NCOA1	14.3831	14.2593	13.0261	15.7354	11.3101	2.83436	8.37095	8.26558	7.48151	6.66418	14.465	14.0843	8.71019	9.68731	15.4827	5.33091
ENSG00000084693	AGBL5	0.156834	7.30748	0.705175	4.37242	1.66182	1.93778	0.113062	0.425695	0.372436	0.586132	1.40772	2.17164	0.261683	1.70564	1.46491	0.279661
ENSG00000084710	EFR3B	2.3407	0.371432	0.373241	1.54445	0.262456	0.466346	0.946379	0.366716	0.524855	0.740556	0.35572	0.498871	1.32251	1.04581	3.60431	0.908591
ENSG00000084731	KIF3C	2.70372	0.00835788	0	1.207	1.96177	0.275458	0.784709	0.0462099	0.15394	0.365847	0.980532	3.77177	0.794189	1.42266	1.0127	0.190819
ENSG00000084733	RAB10	7.27006	15.897	10.883	7.95859	15.4346	10.8745	11.2512	20.9915	14.1392	21.0136	31.2531	10.0166	21.3036	18.349	18.7769	14.9631
ENSG00000084734	GCKR	0	0.208832	3.58234	1.61312	0	1.8239	0.0632482	0	0.940226	0.198721	0.279998	1.17803	0	0.0374178	0	0
ENSG00000084754	HADHA	50.7521	34.2418	67.492	52.2246	19.3038	17.3145	28.8024	30.5006	20.0261	34.1572	35.9245	46.4244	26.2018	21.0885	28.4788	41.0536
ENSG00000084764	MAPRE3	0	0	0	0.0405171	0	0	1.12051	0.0667015	0.543164	0	0	0	0	0.0432322	0.132888	0
ENSG00000084774	CAD	1.95352	3.15439	3.15673	1.38228	6.98463	3.87269	8.40539	2.24084	2.72621	2.84619	0.800375	1.77232	2.4373	2.42065	3.21852	2.65406
ENSG00000085063	CD59	3.09669	3.88203	2.49205	4.70347	2.48581	2.08515	10.9884	13.5165	10.157	7.31799	6.42383	13.8599	13.3575	10.0373	14.4116	13.498
ENSG00000085117	CD82	2.15053	0.937346	0.543038	0.837247	0.807099	0.525836	1.79193	0.716727	2.04072	1.55619	0.735347	1.40628	0.807743	1.25069	2.41649	0.739915
ENSG00000085185	BCORL1	2.23354	0.0512426	0	0.0215121	0.552999	0.738869	2.28915	2.33735	2.6217	0.560756	2.64085	0.361327	1.0377	1.79039	1.5875	0.584961
ENSG00000085224	ATRX	0.204248	0.263338	0.303363	0.217702	0	0	0.6176	0.291194	0.0994934	0.138787	0.190119	0.114269	0	0.152441	0.133879	0.0809348
ENSG00000085231	TAF9	5.66366	6.92517	4.22384	12.4663	7.2493	7.30364	13.0878	6.50906	5.44219	4.32295	4.82827	6.64107	8.63015	6.25377	1.98333	5.85004
ENSG00000085265	FCN1	0	0	0	0	0	0	0	0	0	0	0	0	0	0	0	0
ENSG00000085274	MYNN	7.85211	11.415	13.6013	8.54145	3.30144	3.74708	4.48976	12.4962	9.96102	7.42109	9.67274	6.31044	10.1996	7.05217	9.60635	16.3406
ENSG00000085276	MECOM	0.156143	0.103534	0.173484	0.053495	0.0644609	0.170614	0.160806	0.242183	0.0814936	0.121257	0.0266956	0.112316	0.111656	0.12843	0.0438634	0.0454577
ENSG00000085365	SCAMP1	29.2776	40.3583	38.8032	40.373	24.3763	24.7305	29.8661	26.2704	26.2545	14.7328	23.106	7.73171	29.447	13.9229	21.4184	9.76332
ENSG00000085377	PREP	0	0.0942872	0.149761	3.58882	3.94292	3.1075	4.82286	4.60486	5.08125	6.19081	1.94895	5.31878	6.24223	4.22351	5.01984	4.88837
ENSG00000085382	HACE1	0.168299	1.12453	0.210364	4.18031	0.856909	0.155604	0.693297	2.82394	3.49594	2.63027	2.3019	1.33165	2.34011	1.55347	1.79657	2.44983
ENSG00000085415	SEH1L	65.9557	32.2694	39.4202	35.1927	32.5534	20.4036	39.775	41.9129	30.4176	33.8611	38.1519	24.1144	33.7258	32.1148	34.676	31.0064
ENSG00000085433	WDR47	17.9015	9.37853	7.68139	11.9015	11.3227	5.25745	5.37176	3.16682	7.75614	5.76624	16.8307	2.26475	4.653	11.1452	4.83509	5.8358
ENSG00000085449	WDFY1	0.617345	1.39107	0.306753	6.89267	3.27731	0.791018	3.7186	7.01407	3.10746	5.77962	3.15232	2.21045	5.79887	2.22919	4.26235	3.57856
ENSG00000085465	OVGP1	0	0	0	0.683534	0	0	4.4176	0	0	0.387341	0	0	0.919421	0	0	0.697005
ENSG00000085491	SLC25A24	2.91881	0.961968	0.334691	7.05379	1.58604	2.9943	5.48165	11.7601	0.809342	2.6648	2.54375	3.7684	4.24577	4.02178	2.47245	4.51457
ENSG00000085511	MAP3K4	12.3318	5.12219	4.483	11.5197	3.8138	8.68747	19.2742	8.52821	6.55161	7.3904	9.97829	10.0849	6.67084	8.90959	15.2504	7.75996
ENSG00000085514	PILRA	0	0	0	0.350305	0	0	0.456306	0.19223	0.142307	0.794035	0	1.96129	2.00393	0.809855	1.14893	0.793797
ENSG00000085552	IGSF9	0	0.0217126	0.0295604	0	0.117159	0.33991	0	0.0300117	0.0666523	0.475209	0	0.153102	0.152203	0.427943	0.95667	0.0619652
ENSG00000085563	ABCB1	0	0.0196559	0	0	0.0265153	0.0161954	0	0	0	0	0	0	0	0.0880467	0.324768	0
ENSG00000085644	ZNF213	0.423374	0.449608	0.601561	0.377499	0.146399	1.66065	0.477382	0.428593	0.60284	0.442591	0.0779516	0.437285	0.326038	0.694476	0.64041	0.442458
ENSG00000085662	AKR1B1	4.23988	1.56111	17.0673	12.6705	8.67887	15.3963	10.1487	26.8745	11.2303	16.3858	28.9388	23.6836	10.0958	11.231	25.2728	18.766
ENSG00000085719	CPNE3	13.3668	20.6761	10.6055	23.1835	13.5723	7.94961	10.9248	24.0256	22.703	16.308	17.9005	10.1916	21.7109	19.3558	18.2469	17.2227
ENSG00000085721	RRN3	20.1543	8.6399	8.42554	14.1416	7.20254	17.697	10.4988	28.1113	11.1006	14.8034	17.3275	5.13392	10.8502	15.2415	12.2304	19.9475
ENSG00000085733	CTTN	155.174	129.697	289.195	120.493	47.4661	43.7754	38.9316	100.396	84.5729	122.09	200.814	139.305	59.2676	80.5955	116.261	68.6847
ENSG00000085741	WNT11	2.91492	6.14984	0	1.78737	4.08417	1.9489	0.214913	1.89626	5.3247	2.97105	2.93353	2.335	2.39498	1.5681	2.99626	3.03766
ENSG00000085760	MTIF2	109.702	87.0261	69.764	75.0716	57.8412	57.665	72.9852	76.5674	55.4459	54.5694	42.6293	62.6972	50.312	72.3585	62.8776	67.8598
ENSG00000085788	DDHD2	0.519646	0.658647	1.11141	0.763312	1.82705	0.856073	1.41417	0.769351	2.41107	3.1073	0.901758	0.261652	1.64739	1.67879	3.06553	2.85927
ENSG00000085831	TTC39A	0.0813482	0.907641	0.0790848	0.109738	0.0587705	0.0837589	0.0366525	0.0401461	0.520097	0.386935	0.486779	0	0.158354	0.0780614	0.119974	0.124335
ENSG00000085832	EPS15	22.6231	15.2023	11.7521	20.408	9.87664	8.27862	14.5802	20.2402	18.9173	19.4047	17.3666	15.1553	16.4954	12.6646	18.4298	23.7624
ENSG00000085840	ORC1	32.7241	33.4897	26.1045	11.5582	14.6298	16.1797	24.3646	25.3038	20.2414	27.4099	17.2552	16.1101	19.2817	20.7015	20.7065	14.8151
ENSG00000085871	MGST2	54.8788	58.833	9.98602	51.7228	57.0149	48.0526	100.666	48.7781	47.9193	30.2618	16.5914	57.8691	57.3694	69.2504	100.287	24.5925
ENSG00000085872	CHERP	0.444274	0.48134	1.19148	1.50635	2.00698	0.919387	1.18172	0.272176	1.47759	0.936887	0.366688	1.38848	0.715726	0.744842	1.26526	0.249762
ENSG00000085978	ATG16L1	15.4354	14.613	12.3917	7.4873	3.19031	8.22353	8.82748	9.74684	13.2321	10.22	14.7637	9.02657	7.7061	11.1574	22.4657	14.087
ENSG00000085982	USP40	0.46049	3.8577	1.4413	5.68338	1.92578	8.37916	1.86226	3.92432	4.18538	3.66328	1.74741	7.35182	2.44871	4.12426	2.73864	5.19571
ENSG00000085998	POMGNT1	1.85542	1.41675	2.33958	5.68329	3.433	1.44834	7.05871	4.20664	3.57052	4.09438	3.25385	6.10494	4.39344	3.90173	11.9933	3.29448
ENSG00000085999	RAD54L	11.6422	37.3813	22.3567	15.5388	16.8418	12.2475	5.04168	13.3589	15.3603	11.2375	13.7855	17.1927	14.8037	10.2113	10.8401	12.8689
ENSG00000086015	MAST2	8.21123	6.34082	3.49855	5.78478	5.43052	5.82102	8.98767	2.55125	1.156	1.87752	2.32009	4.15134	1.26411	3.20738	4.29412	1.36231
ENSG00000086061	DNAJA1	310.304	214.641	242.495	245.687	260.5	210.991	179.625	291.885	193.911	256.263	393.055	203.602	233.199	289.874	247.201	305.377
ENSG00000086062	B4GALT1	89.693	18.1147	35.0476	23.43	28.9951	26.4308	28.951	54.9136	86.8639	53.3775	56.9314	86.5849	43.7068	72.7806	81.5739	78.1815
ENSG00000086065	CHMP5	142.016	160.727	211.975	194.363	182.689	171.432	191.394	208.558	107.49	126.275	149.613	164.814	178.927	153.288	103.251	135.243
ENSG00000086102	NFX1	19.8009	33.9208	13.8638	19.3311	12.4394	10.8331	11.1614	16.9673	16.9032	24.23	23.0659	15.8012	8.57242	13.52	14.7993	21.7325
ENSG00000086159	AQP6	0.0498573	0.133508	0.205998	0.0448382	0.0480263	0.0146671	0.0898555	0.0984201	0.200364	0.152452	0	0.502081	0.29116	0.127581	0.196081	0.203208
ENSG00000086189	DIMT1	26.9224	2.26737	9.76064	15.9001	9.00355	9.84088	5.8999	18.0537	12.45	16.7137	8.77759	12.8353	19.2518	19.8266	19.7868	16.4504
ENSG00000086200	IPO11	10.0385	9.59965	4.8368	22.5963	7.32307	14.5067	9.91355	18.8893	18.9165	16.1954	14.8242	8.2765	13.0112	15.1348	9.58139	15.4029
ENSG00000086205	FOLH1	0	0.033853	0	0	0	0	0	0	0	0	0	0	0	0.0606566	0	0
ENSG00000086232	EIF2AK1	10.0557	13.9008	7.17177	10.4948	9.79677	13.6532	11.8134	12.6397	14.5066	10.5705	13.1659	7.64532	10.357	10.6299	11.6051	12.8735
ENSG00000086288	NME8	0	0	0	0	0	0	0	0.218338	0	0	0	0	0	0	0	0
ENSG00000086289	EPDR1	0	0.0175647	0	0	0	0	0.0177325	0	0	0	0	0	0	0	0	0
ENSG00000086300	SNX10	3.06339	6.0784	7.49422	5.23902	3.82164	1.35918	2.62474	3.17233	5.65096	4.36792	2.94499	1.51719	6.98276	6.36115	4.14762	5.62883
ENSG00000086475	SEPHS1	28.9079	30.0433	31.2558	21.009	10.687	15.3305	30.0769	17.3124	18.6677	17.1479	24.0305	26.1609	14.8178	13.5701	24.044	22.5695
ENSG00000086504	MRPL28	2.78204	11.7967	19.6852	5.12431	1.7129	1.04623	10.5861	12.2293	13.9571	19.8395	21.0066	11.8419	5.51927	10.6051	26.9585	10.1116
ENSG00000086506	HBQ1	0	0.0851693	0	0	0	0	0	0	0	0	0	0	0	0	0	0
ENSG00000086544	ITPKC	0.0566583	0	0.238688	1.47202	1.16432	0.844503	1.89249	1.60312	0.165597	2.56664	0.858896	0	0.609235	1.49817	1.03987	0.731272
ENSG00000086548	CEACAM6	2.10731	3.92258	5.77772	0.28392	0.0912321	0.222896	0.938807	0.0467404	0.449821	0.0643561	1.36017	1.66909	0.263379	0.33324	0.0931203	0.0965051
ENSG00000086570	FAT2	0	0.125638	0	0.121312	0	0.00517596	0	0	0.167127	0.0298888	0	0	0.0146785	0.00562786	0.103795	0.0179279
ENSG00000086589	RBM22	104.411	88.5141	63.6103	52.764	29.3446	34.6907	57.2839	65.8477	73.3193	63.1016	95.1305	61.3006	63.6125	65.3106	66.56	62.2483
ENSG00000086598	TMED2	59.6709	60.6053	119.845	87.0517	76.7841	41.1511	52.534	59.7864	60.3304	66.2159	75.3703	54.9949	82.9831	59.2632	80.59	69.0719
ENSG00000086619	ERO1LB	7.78296	0.209911	0.244956	0.184638	0.350585	1.53189	1.95771	0.221063	0.552322	0.437542	0.167527	1.6916	0.887543	0.967145	0.275263	0.570536
ENSG00000086666	ZFAND6	27.3068	17.2114	50.0512	68.3837	30.8621	29.4646	40.366	56.5318	27.6599	39.3877	42.2366	35.7387	46.7412	32.6046	33.827	57.8584
ENSG00000086696	HSD17B2	0	0	0.0427153	0	0	0	0	0	0	0	0	0	0	0	0	0.179082
ENSG00000086712	TXLNG	10.0376	8.83763	13.1617	12.1755	6.04483	10.2731	15.3832	15.2265	19.0203	12.8317	17.0021	5.11992	10.4867	8.47505	16.9102	9.20647
ENSG00000086717	PPEF1	0	0	0.0645163	0.132627	0	0	0	0	0	0.0300625	0	2.00489	0.0246064	0.0283029	0	0
ENSG00000086730	LAT2	0.556569	0.469695	0.36892	0.455036	0.048739	0.357234	0.528896	0.549343	0.628497	0.446952	0	1.27383	0.393975	0.776846	0.298486	0.773339
ENSG00000086758	HUWE1	1.55114	2.67499	0.798097	1.58539	0.715872	0.95585	3.10548	1.18557	2.633	1.10392	0.961798	1.9145	0.509457	0.757365	2.20906	1.00379
ENSG00000086827	ZW10	10.6193	22.8864	14.7899	5.50854	6.91559	9.30286	8.33322	11.093	12.5523	16.4644	19.5877	14.2013	9.10296	10.0604	12.6889	16.9819
ENSG00000086848	ALG9	0.356352	0.315535	0.388009	0.444396	0.219689	0.150958	0.400756	0.225104	0.937367	0.271199	0	0.574175	0.364679	0.310038	0.672709	0.203339
ENSG00000086967	MYBPC2	0	0	0.0345955	0	0	0	0	0	0	0	0	0	0	0	0	0
ENSG00000086991	NOX4	0.0730456	0.0834565	0.113621	0.770788	0.0844356	0.0171909	0.252762	0.201872	0.0853969	0.119123	0	0.441358	0.227508	0.242994	0.229822	0.0297719
ENSG00000087008	ACOX3	1.36353	2.23465	1.56463	1.23297	2.23933	0	0.257829	0.79426	1.01264	2.36947	3.04968	0	0.571883	0.486196	1.49448	1.22993
ENSG00000087053	MTMR2	3.93967	2.67019	11.3344	13.1474	6.35499	7.08744	3.27335	23.8321	15.8472	11.7063	22.8554	7.93479	14.6176	8.35553	15.4416	13.8256
ENSG00000087074	PPP1R15A	1.12912	0.422336	0.418171	1.57959	0.932271	1.89809	9.72902	1.59208	2.27864	3.72659	1.60869	0.541458	1.13636	1.82303	5.28648	1.2053
ENSG00000087076	HSD17B14	0	0	0.100405	0	0.795886	1.45837	0.521176	0	0	0	0	0	0	0	0	0.210472
ENSG00000087077	TRIP6	0	0.0470141	0	0	0.570788	0.464845	0.071195	0.129968	0.817823	0.492115	0	1.98906	1.39149	0.50543	0.258934	1.27464
ENSG00000087085	ACHE	0	0.138991	0	0	0	0.0508981	0	0	0.0632099	0	0	0	0	0	0	0.0881474
ENSG00000087086	FTL	668.493	635.003	943.304	1308.95	1300.23	1563.93	761.431	823.025	716.43	1260.46	2355.94	2113.96	932.966	791.403	658.344	1540.53
ENSG00000087087	SRRT	13.9812	3.08139	8.99854	14.9798	8.43812	13.3546	11.7278	5.15359	16.3327	20.2028	9.45072	13.0367	7.70405	11.8152	25.7959	15.1695
ENSG00000087088	BAX	1.12983	2.62206	3.06635	7.39488	7.25557	9.1403	9.33276	5.01823	4.88448	4.28646	1.57752	3.7926	3.50849	4.75835	1.296	2.39841
ENSG00000087095	NLK	10.6312	5.93335	1.07501	8.97851	1.52166	4.64711	6.04698	5.64419	5.44802	4.5512	5.14223	2.38619	5.20121	5.96235	5.46711	5.44048
ENSG00000087111	PIGS	15.8375	11.3979	15.1553	1.83702	10.0509	1.24242	10.4173	10.6256	10.0746	8.86251	11.4962	3.75268	6.42499	8.66162	8.63052	8.94422
ENSG00000087116	ADAMTS2	0.0378617	0.00675907	0.0276062	0.0908005	0.255299	0.055691	0.122826	0.0934255	0.331978	0.437362	0.0679682	0	0.357984	0.520758	0.595617	0.231475
ENSG00000087128	TMPRSS11E	0	0.0213721	0.290968	0	0	0.281751	0	0	0	0.122023	0	0	0	0.229762	0	0.0609934
ENSG00000087152	ATXN7L3	3.0195	1.72493	1.14158	0.301725	1.42199	3.33599	1.71722	1.85441	1.27475	2.18855	1.60608	0	1.17557	0.708278	1.58336	0.376043
ENSG00000087157	PGS1	0.12527	0.834893	0.142082	0.751061	3.05696	2.82533	2.60386	0.53579	1.64759	1.47544	1.24934	0	1.06831	1.78977	1.31378	1.27644
ENSG00000087191	PSMC5	177.277	121.806	138.746	109.889	109.971	121.394	81.1956	107.264	107.694	125.08	123.078	118.751	55.5205	93.0873	87.3084	130.584
ENSG00000087206	UIMC1	4.73825	27.6113	19.0701	12.3937	4.72978	7.54008	25.769	13.279	13.4181	15.481	17.1588	11.1255	8.52039	9.6119	21.0486	17.2108
ENSG00000087237	CETP	0	0	0	0	0	0	0.0257325	0	0	0.0485096	0	0	0	0	0	0
ENSG00000087245	MMP2	2.47789	0.0122028	8.5559	4.13926	5.66268	11.3414	2.67331	0.101202	0	0.580598	1.96336	1.03255	0.17108	0.0218646	0.33604	0.139302
ENSG00000087250	MT3	0.948631	0	0	0	0.476761	0	0	0	0	0	0	0	0.045879	0	0	0
ENSG00000087253	LPCAT2	0.154161	0.220167	2.50171	1.63526	0.52546	0.544216	0.692457	1.47478	1.02245	0.983068	0.965062	0.47768	0.237437	0.667594	1.39914	0.241666
ENSG00000087258	GNAO1	0.194977	0.0327598	0	0.577619	0	0	0.0165364	0	0.184368	0.0155868	0	0	0.0510315	0	0.0902135	0.0701194
ENSG00000087263	OGFOD1	24.4327	38.9313	42.798	13.1311	19.5863	18.0501	19.974	26.2609	26.0551	24.1366	44.9475	7.48114	24.5611	27.5468	26.6737	33.8391
ENSG00000087266	SH3BP2	0.520542	0.227981	0.458826	0.815603	0.294169	0.465527	0.770533	0.219215	0.953412	0.367859	1.01337	0.489258	0.432341	0.275286	0.518627	0.268739
ENSG00000087269	NOP14	4.98715	0.748373	2.82823	2.01504	3.48116	3.18941	5.83576	4.13768	4.40979	6.01633	5.40627	5.64093	3.13554	3.81465	7.03535	5.52354
ENSG00000087274	ADD1	10.7022	8.25045	6.8523	8.62943	4.4471	11.8092	10.1891	4.50798	6.62033	7.06252	5.73193	9.69606	4.49001	5.46461	11.9911	3.62244
ENSG00000087299	L2HGDH	5.84382	13.1945	2.48891	6.09529	3.43113	1.52813	1.16354	3.36922	5.23241	3.90787	1.42095	1.12094	2.64144	2.3499	4.45064	3.66725
ENSG00000087301	TXNDC16	2.57735	0	0	7.65911	0.755603	0	0.0807833	0.718926	1.20772	1.12313	0.435856	0	0.498597	0.48389	1.43231	0.456729
ENSG00000087302	C14orf166	179.89	269.297	230.994	277.106	295.022	254.798	259.196	320.873	232.609	239.485	173.705	259.306	317.438	263.033	263.298	266.716
ENSG00000087303	NID2	0.0265764	0.0759106	1.80858	0	0	0.375277	0.0287384	0.419702	0.427215	0.0902938	0	0	0.413874	0.0850087	0.209042	0.48744
ENSG00000087338	GMCL1	6.75752	0.0762479	4.18194	10.865	2.79182	6.35422	7.43372	3.67366	5.8627	2.81932	5.8053	1.07529	6.65142	5.15247	6.95903	4.01011
ENSG00000087365	SF3B2	80.2695	78.5885	59.1159	39.1675	32.7642	39.2017	42.5589	59.0235	44.051	48.0142	53.8991	55.6688	21.6846	42.2707	41.3713	47.8451
ENSG00000087448	KLHL42	5.04531	7.12377	10.4218	5.37512	5.14482	4.01782	4.84727	1.97686	1.35195	3.52552	1.73496	3.74578	2.85383	2.39175	1.83796	2.29349
ENSG00000087460	GNAS	36.4631	35.0567	75.0467	31.9267	36.1939	54.222	46.8647	34.2984	85.9809	72.3251	43.7903	41.5454	42.731	50.7541	49.611	61.0828
ENSG00000087470	DNM1L	21.2714	36.354	18.6914	22.6746	12.9018	23.4715	13.8811	27.8042	21.5303	23.2321	39.7112	12.3277	23.325	20.8957	30.9254	30.4353
ENSG00000087494	PTHLH	0.676145	3.50045	6.80338	0.121616	6.96905	9.14982	5.55675	0.667367	0.395237	3.30799	2.50851	0	0.188029	0.778592	0	0.0688958
ENSG00000087495	PHACTR3	0	0.0167341	0.136695	0.196704	0	0.027576	0.33788	0.64765	0.0684929	0.127391	0.168276	0	0	0.0899509	0.184329	0.0477573
ENSG00000087502	ERGIC2	25.7426	35.1258	16.8206	31.6174	23.9989	21.8301	19.7253	35.514	33.2407	26.9791	22.6446	27.991	41.9385	30.6855	27.8804	36.2731
ENSG00000087510	TFAP2C	80.3022	46.5268	28.5165	99.5007	29.652	8.00571	29.6204	174.724	267.071	178.763	235.669	112.091	257.007	221.755	344.064	173.558
ENSG00000087586	AURKA	159.761	120.982	108.538	106.605	80.8516	84.4426	127.549	157.96	125.666	145.552	195.494	101.359	90.7961	104.532	91.7054	115.141
ENSG00000087589	CASS4	0.121577	0.303856	0.0393982	0.0728922	0	0	0.116861	0.0399997	0.059223	0.0550749	0.0485005	0.204055	0.0901584	0.181479	0.159382	0
ENSG00000087842	PIR	15.8681	27.5862	31.9436	12.1538	16.966	11.047	16.081	14.6781	20.7002	28.3957	49.9126	2.50992	17.5586	22.1097	7.84171	21.6713
ENSG00000087884	AAMDC	12.6802	16.726	9.07435	10.8758	29.8578	35.8522	22.6626	11.8203	12.4823	9.57363	7.16618	12.4148	10.3828	9.2386	21.4715	5.2041
ENSG00000087903	RFX2	6.50022	0.354413	1.7744	7.83286	1.11041	0.188398	2.60847	1.10618	3.72012	1.82769	0.153287	2.25723	2.42206	2.25332	3.58909	2.15342
ENSG00000087916	SLC6A14	0.0141406	0.020195	0.0549885	0.0339121	0.163455	0.0332791	0.285431	0	0.082658	0.0576514	0	0	0.141564	0.108554	0.166838	0.0576341
ENSG00000087995	METTL2A	15.0689	21.3409	19.6472	23.7801	19.1275	20.9344	18.0569	19.7482	16.4238	20.2391	22.6784	31.4665	17.0984	17.5391	15.5592	23.4682
ENSG00000088002	SULT2B1	0.397626	2.33459	0.558369	1.05955	0.255349	0.883806	1.0829	0.959358	3.29277	1.68117	3.06673	1.33475	0.196579	0.960969	2.25883	0.990394
ENSG00000088035	ALG6	41.5892	35.0472	17.4782	14.6904	29.4847	18.6785	21.1499	41.5922	37.0815	31.0307	18.7018	31.7027	42.2962	36.6635	35.5023	53.1408
ENSG00000088038	CNOT3	0	0.0202129	0	0	0	0.0499629	0.010203	0.22351	0	0.0769366	0	0	0.0314866	0	0	0
ENSG00000088053	GP6	0	0.0201282	0	0	0	0	0	0	0	0	0	0	0	0	0	0
ENSG00000088179	PTPN4	3.05372	4.56951	1.22491	1.44386	0.884863	0.277538	1.32444	2.68326	5.01588	3.9982	1.72332	1.5001	4.99168	3.08917	5.73639	4.86976
ENSG00000088205	DDX18	59.2424	42.3279	51.2957	43.4361	44.3466	30.7592	69.5771	65.0568	58.1391	47.2377	52.8582	36.6488	51.5108	56.3515	49.186	53.5226
ENSG00000088247	KHSRP	14.6741	7.42797	13.2483	12.6526	14.3204	9.75217	12.9037	12.9867	8.20935	9.5502	16.6158	6.66809	9.12368	10.2757	9.32448	6.31169
ENSG00000088256	GNA11	0.832455	1.90441	0.494568	0.942748	0.801883	0.598627	1.7559	0.943374	1.19399	1.52937	1.58665	1.0867	0.891692	1.4004	2.18261	0.628319
ENSG00000088280	ASAP3	0.173636	0.4396	0.0920752	0.0567839	0.0608214	1.5417	0.523456	1.68266	2.51438	0.622109	0.415607	0.635845	0.368731	1.43394	0.931203	0.707704
ENSG00000088298	EDEM2	25.4072	30.9773	14.7634	12.7339	11.1502	7.12287	18.163	28.5101	11.7168	20.8182	20.5254	12.031	14.2343	13.4174	19.6295	13.6342
ENSG00000088305	DNMT3B	19.344	17.2032	57.3203	13.8077	44.482	42.9053	34.4057	90.8366	93.058	86.5401	42.172	61.0238	72.4901	62.5161	79.2081	101.858
ENSG00000088320	REM1	10.4053	0.38385	2.0157	0.782698	0.147944	0	3.34926	0.303181	0.168332	0	0	0.386663	0.256261	1.32641	1.20805	0
ENSG00000088325	TPX2	85.529	49.9942	47.1173	58.541	35.087	29.298	65.7361	85.8714	72.2256	87.0494	69.612	60.5398	51.2483	70.1103	62.8388	64.9422
ENSG00000088340	FER1L4	0.117302	0.19037	0.196975	0.140657	0.0205443	0.15058	0.199876	0.0842029	0.327258	0.304336	0	0	0.249101	0.163727	0.0838782	0.152122
ENSG00000088356	PDRG1	29.2645	58.3736	36.1237	49.1499	40.7284	27.0493	62.026	54.0333	42.3613	56.7077	58.556	78.0919	21.2054	27.8163	46.2912	34.7105
ENSG00000088367	EPB41L1	2.86693	0.524554	1.63659	0.819679	2.3587	3.66173	1.67696	1.63136	5.00966	3.70207	4.6399	0.51372	4.66441	2.16694	2.48777	2.64057
ENSG00000088386	SLC15A1	0.55573	0.36744	1.2206	0.617018	0.713761	0.387521	0.801253	0.0406308	1.29338	1.03496	0.246328	1.03637	1.28213	0.526693	1.05233	2.01337
ENSG00000088387	DOCK9	0.457305	0.024189	0.00823298	1.68569	3.73618	0.0996522	0.134311	0.802432	2.45039	1.81841	2.81754	0.767538	3.57022	1.98285	1.46545	4.52164
ENSG00000088448	ANKRD10	49.6022	43.4105	108.644	51.0364	17.8939	13.1096	8.44095	14.2389	104.723	75.7017	20.9899	53.7324	55.3402	70.5438	61.2047	86.3344
ENSG00000088451	TGDS	32.2336	22.7054	31.3041	55.7808	26.4847	10.7581	20.9596	28	53.3432	40.6996	49.3169	35.2022	59.1108	28.5123	47.1917	57.7432
ENSG00000088538	DOCK3	0.53305	2.48198	0.6389	1.30464	1.60373	0.876436	1.33181	0.60541	1.64333	0.357248	0.244691	1.76483	1.28335	0.560562	0.746664	1.10118
ENSG00000088543	C3orf18	0	0.0515827	0.117045	0.0288732	0	0.0850028	0.0173585	0.190131	0.17594	0.0327234	0	0	0	0.585353	0	0.147211
ENSG00000088682	COQ9	5.10876	3.77299	4.35429	0	4.7189	9.26447	3.17841	11.6736	10.585	5.99177	1.59133	0.704755	3.97015	5.01428	10.3212	4.06462
ENSG00000088726	TMEM40	0.166194	0.494484	0.242356	0.166071	0.320182	0.0651884	0.419335	0.765506	1.86201	0.602292	0.729293	0	0.70866	0.744239	2.83234	0.338688
ENSG00000088727	KIF9	6.32249	23.5121	24.4567	12.6736	13.2446	10.0617	18.9729	13.7966	12.3842	13.9237	15.2244	17.0681	7.45653	8.5036	9.96113	5.27803
ENSG00000088756	ARHGAP28	4.90064	0.415611	2.24069	1.11665	1.61467	0.246558	0.394407	1.21787	1.0887	1.50285	0.0557243	0.468896	0.725109	1.28085	1.41919	1.18611
ENSG00000088766	CRLS1	1.95439	1.93768	4.53804	3.23445	6.25463	3.64923	8.26723	4.17688	5.83016	6.87055	3.59544	0.325313	4.86899	5.49711	5.33595	4.11451
ENSG00000088782	DEFB127	0	0	0	0	0	0	0	0	0	0	0	0	0	0	0	0
ENSG00000088808	PPP1R13B	0.15473	0.681354	0.940158	0.943154	0.422303	4.17256	0.71575	0.152722	0.866784	0.99883	0.370357	0.649247	0.602405	1.74875	1.62275	0.289048
ENSG00000088812	ATRN	3.13982	0.703295	0.986291	1.58058	1.92599	2.66647	3.41127	0.467783	1.88299	1.42906	0.921695	0.372868	0.494237	1.7623	1.16495	1.64494
ENSG00000088826	SMOX	13.7135	0.0408874	11.495	8.92573	2.81296	14.1494	16.1191	18.5371	16.1495	26.6906	13.2256	19.8933	7.00615	12.4543	14.2996	14.936
ENSG00000088827	SIGLEC1	0	0.0203798	0	0	0.0733115	0	0.0137163	0	0	0	0	0	0.0105822	0	0	0
ENSG00000088832	FKBP1A	34.0537	68.3635	71.2319	40.0778	37.7387	63.9573	34.21	28.1653	46.8849	39.9587	53.7736	45.645	38.7567	33.3334	50.688	22.1688
ENSG00000088833	NSFL1C	28.4898	45.3143	24.5069	10.6946	11.6388	19.2079	23.0131	17.6061	22.8212	21.6802	27.9535	21.3525	7.15055	15.0285	21.3767	21.4336
ENSG00000088836	SLC4A11	9.99826	2.8841	9.33512	10.1372	30.7432	13.4659	29.2735	27.6317	43.3414	38.0456	19.9982	76.5614	57.6784	27.966	59.255	32.3586
ENSG00000088854	C20orf194	2.83862	1.17633	3.89969	1.64053	0.322746	0.273793	3.4285	0.881869	2.32575	0.986562	0.75741	1.78077	0.724687	0.905001	1.57392	1.15697
ENSG00000088876	ZNF343	3.36193	3.21767	9.87362	6.88068	0.983408	4.10106	0.532943	2.22377	1.87775	4.13831	4.59226	1.5953	1.64467	3.62584	2.97667	4.0175
ENSG00000088881	EBF4	0	0	0	0	0	0	0	0	0	0	0	0	0	0	0	0
ENSG00000088882	CPXM1	0	0.0381855	0.0259936	0	0.154534	0	0	0	0	0	0	0	0	0	0	0
ENSG00000088888	MAVS	2.17273	3.17842	1.08547	0.940815	1.86039	6.62257	4.79687	2.68065	2.00652	1.88648	1.98632	1.6714	1.15807	1.31274	2.01757	0.399732
ENSG00000088899	LZTS3	0	0.156308	0	0	1.03085	0.586708	0.0701341	0.0960237	0.408742	0	0.116431	0	0.784577	0.0777966	0.334787	0.123913
ENSG00000088926	F11	0	0	0	0	0	0	0.0442859	0	0.119698	0	0	0	0	0	0	0
ENSG00000088930	XRN2	59.7792	51.166	44.9258	52.1321	43.2775	52.6483	48.0592	56.9825	50.6694	49.6497	63.2122	39.9208	42.419	50.1964	50.5778	57.1571
ENSG00000088970	PLK1S1	1.09451	4.39336	2.99871	3.26121	8.17894	7.04465	1.09987	6.08899	2.73851	3.85385	6.2319	8.51711	2.93304	3.69193	3.32624	3.64992
ENSG00000088986	DYNLL1	50.1308	56.1013	46.5227	64.7362	97.1165	108.85	145.16	96.4836	56.4891	74.9472	55.714	101.528	83.2057	58.2554	59.5672	57.3771
ENSG00000088992	TESC	0.120964	0	0.0587992	0.290098	0.233043	0.0711707	0.174406	0.358181	0	0.164391	0	0	0.134555	1.77984	1.4272	0.123256
ENSG00000089006	SNX5	130.738	80.4781	156.665	236.274	96.6571	99.7611	105.598	155.574	124.605	149.56	69.9115	145.922	121.729	115.774	106.876	150.3
ENSG00000089009	RPL6	365.334	386.372	291.285	368.785	457.078	527.716	528.507	360.749	290.788	352.715	288.892	523.884	365.62	353.822	342.203	319.93
ENSG00000089012	SIRPG	0	0	0	0	0	0	0.0266091	0	0	0	0	0	0	0	0	0
ENSG00000089022	MAPKAPK5	11.3338	8.32805	8.16543	5.43009	18.7645	13.6046	19.0585	8.73955	10.3147	11.6208	9.50692	6.87868	6.66943	5.24371	7.16367	8.40362
ENSG00000089041	P2RX7	0.234174	0.319236	0.496709	0.127636	0.205067	0.425863	0.184163	0	0.497765	0.867939	0	0	0.473609	0.326855	0.502347	0.563991
ENSG00000089048	ESF1	61.3055	47.6948	31.172	55.849	51.05	51.7189	86.1263	44.7348	37.7938	36.3624	42.9177	38.0351	48.8235	49.5198	35.9625	38.9306
ENSG00000089050	RBBP9	47.7691	27.9627	12.105	20.3906	8.42143	7.7546	12.2827	16.6043	11.5661	14.5589	19.5386	13.0059	12.9111	10.0205	15.4983	7.9971
ENSG00000089053	ANAPC5	14.9089	23.3488	11.8358	15.0599	8.31237	8.44153	13.7234	12.3346	16.1962	16.5453	19.7091	13.6109	10.8363	11.9587	17.3368	14.7253
ENSG00000089057	SLC23A2	13.6454	4.19001	3.24948	5.71469	3.2728	4.06284	6.4278	5.20241	8.72246	5.92765	2.15396	6.84296	9.08058	7.82472	6.13936	9.99289
ENSG00000089060	SLC8B1	0.252686	4.3305	11.3568	2.12098	7.22728	6.74737	11.5603	4.06723	7.64096	8.03032	3.07062	8.0254	4.90803	4.77492	9.55552	5.10987
ENSG00000089063	TMEM230	32.7938	38.9676	29.0156	53.1085	20.3734	29.3539	24.6239	87.9393	48.3006	38.7082	56.1805	57.5147	51.6026	60.2033	51.2994	32.5892
ENSG00000089091	DZANK1	3.35121	0.671514	1.13032	0.594568	0.461163	0.663949	1.98448	0.742546	1.24932	1.55683	0.122775	0.172183	0.532535	0.918803	2.89149	1.95127
ENSG00000089094	KDM2B	0.172368	0.102571	0.251359	0.114827	0.129141	0.169025	0.234715	0.0567102	0.153935	0.208222	0.137525	0.096434	0.202387	0.122522	0.188305	0.136605
ENSG00000089101	C20orf26	0	0.078284	1.12669	0	0	0.239578	0	0	0.114434	0.0851354	1.01213	0	0.0871049	0.180343	0.123187	0.0319162
ENSG00000089116	LHX5	0	0	0.0211469	0	0	0	0	0	0	0	0	0	0	0	0	0
ENSG00000089123	TASP1	23.1581	35.2279	34.3256	44.5218	16.2856	12.8578	19.7711	18.726	23.8724	29.9945	19.4527	12.5912	13.1219	24.8655	25.1211	29.5793
ENSG00000089127	OAS1	0	0	0	0	0	0	0	0	0	0	0	0	0	0	0	0
ENSG00000089154	GCN1L1	3.96473	3.62575	11.3985	12.3625	8.13517	9.46955	8.54268	4.59699	8.10933	7.25091	3.35143	11.5029	4.01673	4.00727	3.62284	6.32261
ENSG00000089157	RPLP0	781.366	1193.91	954.089	933.036	1145.26	1317.83	1070.51	785.25	735.135	998.206	1257.28	1294.05	759.567	740.894	662.38	697.468
ENSG00000089159	PXN	1.33553	1.70657	1.01364	1.5312	1.39933	0.992556	1.79044	1.04067	1.52369	2.00604	1.48617	2.83142	1.83743	1.06422	1.88903	1.52795
ENSG00000089163	SIRT4	3.15182	8.40244	0	0	0	1.85442	7.34664	1.45176	3.68477	2.49862	1.50882	0	1.11022	3.1589	0.413188	2.99745
ENSG00000089169	RPH3A	0	0.0175986	0.083858	0	0.0712201	0	0.0266501	0.194602	0	0.234451	0	0.248186	0.109657	0.204961	0.0484628	0
ENSG00000089177	KIF16B	5.97858	9.24121	0.567047	5.14358	1.26417	0.386075	2.47911	6.64459	9.9089	7.41483	11.0816	2.9369	2.12215	4.81972	10.1793	7.87486
ENSG00000089195	TRMT6	19.2739	16.7512	11.4645	29.2442	9.69021	13.7523	16.9722	22.3195	16.8318	21.4832	24.2807	15.1105	17.161	18.4682	22.6075	31.3969
ENSG00000089199	CHGB	0.476337	0.304338	0.560575	0.240497	0.144898	0.177006	0.343393	0.247449	0.989198	0.476992	0.120015	0.757404	0.50197	0.705686	0.98598	0.408727
ENSG00000089220	PEBP1	31.3432	36.343	123.935	41.288	24.023	67.6028	65.5862	48.7841	56.8693	64.9173	64.6521	46.2833	22.2095	28.2452	43.8549	39.2304
ENSG00000089225	TBX5	0	0.0238697	0	0	0	0.0196673	0	0	0	0	0	1.51481	0.278872	0	0.065732	0
ENSG00000089234	BRAP	24.7238	10.3752	0.849054	7.69249	5.3536	8.12815	13.1759	11.6921	8.51632	7.01347	7.63955	4.79727	4.20387	9.24414	12.615	4.85402
ENSG00000089248	ERP29	63.6347	83.6185	54.6998	15.6851	40.2499	32.9093	27.174	22.4031	33.6543	44.567	14.6404	35.2509	20.8624	31.1152	34.3445	36.3438
ENSG00000089250	NOS1	0.0736151	0.0750958	0.13291	0.0882725	0.0607814	0.105187	0.0871853	0.0726595	0.153684	0.142919	0	0.158857	0.0877354	0.0605493	0.206798	0.107157
ENSG00000089280	FUS	18.2693	18.8448	12.1396	7.10492	21.5286	13.2871	10.9972	8.90063	15.8935	21.5083	5.97147	9.94478	12.3724	18.5536	13.5933	11.7571
ENSG00000089289	IGBP1	68.0495	77.621	51.6365	35.4884	53.7103	61.5718	72.1252	70.8938	47.5651	32.5219	53.7457	52.9003	33.5321	31.4091	61.9785	42.3311
ENSG00000089327	FXYD5	0	0.0288929	0.118008	0	0	10.7128	0	0.239619	2.18778	1.09976	0	0	1.26022	3.46854	4.45563	3.0509
ENSG00000089335	ZNF302	3.83011	7.07533	14.2628	2.61585	4.1386	1.45007	6.63872	6.11436	4.28306	5.34093	6.21802	3.35396	7.61324	4.17606	4.64995	4.98865
ENSG00000089351	GRAMD1A	0.384708	0.35551	1.56202	0.488442	1.08994	0.825505	0.424163	1.07213	1.75274	1.13791	0	0.227892	0.453106	0.463266	0.801	0.507292
ENSG00000089356	FXYD3	0	2.17829	3.6011	1.5154	1.17538	0	2.23052	2.40871	1.27368	0.414564	1.4603	0.43885	1.26034	1.61695	0	2.84187
ENSG00000089472	HEPH	0	0.00759201	0	0.127488	0	1.739	0.873758	0	0	0	0.025448	0	0	0	0.292695	0.238334
ENSG00000089486	CDIP1	0.10623	1.50197	1.8796	1.17191	2.00565	4.12513	4.61022	1.59374	1.52137	1.03945	1.9833	0.427912	0.779897	1.25044	1.00269	1.6886
ENSG00000089505	CMTM1	0	0	0	0	0.810285	0	0	0	0.526829	0	0	0	0	0.153751	0.472603	0.489782
ENSG00000089558	KCNH4	0	0.0116456	0	0	0	0	0	0	0	0.0221634	0.0390355	0	0	0	0	0
ENSG00000089597	GANAB	11.2278	9.6888	8.92641	5.61297	4.13067	11.6135	7.89353	3.00474	9.30416	5.67193	4.70105	4.77983	4.60611	7.62251	9.7197	9.80616
ENSG00000089639	GMIP	0.469804	0	0	0	0	0.765457	0.924864	0.0713393	0.026406	0.0982258	0	0	0.0401992	0.208072	0.710641	0.0736472
ENSG00000089682	RBM41	10.7803	31.8109	9.33667	12.6492	12.1491	8.1468	18.0594	22.575	26.745	10.1688	16.8944	9.3219	9.50311	6.48935	37.088	10.2575
ENSG00000089685	BIRC5	42.5175	33.2572	22.2147	59.466	26.7134	16.3441	36.0229	71.9209	44.1103	28.2979	59.4353	65.543	42.573	48.4255	40.4357	35.1295
ENSG00000089692	LAG3	0	0	0	0	0	0	0	0	0	0	0	0	0.0549768	0	0	0
ENSG00000089693	MLF2	16.1946	8.46334	24.8222	39.1905	12.3289	9.64356	13.7225	41.7656	17.0339	39.7575	34.23	24.9889	18.2321	20.3444	31.8454	25.6172
ENSG00000089723	OTUB2	0.0326005	0	0	0.664555	0.0314032	0.0191809	0.0235017	0	0.119103	0.753173	0	0	0	0	0	0
ENSG00000089737	DDX24	15.3945	27.1873	22.4046	25.3098	18.8292	12.4727	34.3853	21.6937	23.8548	27.9521	22.5424	22.9885	21.9603	26.1399	28.3321	28.5905
ENSG00000089775	ZBTB25	2.00935	1.6285	2.60659	1.38949	2.9449	1.7407	1.12862	1.3019	1.66636	2.57157	1.07698	1.92418	2.48194	2.47626	3.63611	2.22328
ENSG00000089818	NECAP1	65.9522	46.3364	36.19	21.7064	15.7448	10.7708	14.0367	35.0486	17.9145	17.4095	29.3421	20.3693	23.7042	14.9265	20.7311	22.0259
ENSG00000089820	ARHGAP4	0	0	0	0	0	0	0	0	0	0	0	0	0	0	0	0
ENSG00000089847	ANKRD24	0	0.011339	0	0	0	0.0186854	1.07605	0.282114	0	0	0	0	0.0529899	0	0	0
ENSG00000089876	DHX32	3.20689	4.59481	2.42934	4.44468	5.37586	3.40606	5.40433	3.74076	5.35592	5.63168	6.82854	2.30675	3.65986	5.64841	5.48712	8.57229
ENSG00000089902	RCOR1	4.4664	4.86338	5.58428	4.95601	4.75187	5.42569	7.58503	8.44398	9.44959	10.0561	5.50486	7.16072	8.14444	8.31601	11.8852	12.1135
ENSG00000089916	GPATCH2L	5.22134	1.92615	3.92241	4.25788	3.20065	2.7874	6.5312	2.88311	4.32872	3.67818	1.67144	4.04468	3.54877	3.85998	4.27209	4.93894
ENSG00000090006	LTBP4	0.124328	0.346242	0.157129	0.178899	0.119762	0.1463	0.188219	0.0981713	0.853936	0.253444	0.148793	0	0.165957	0.349961	0.342274	0.202694
ENSG00000090013	BLVRB	4.63856	4.19777	4.64345	5.50706	3.18526	2.32384	22.0171	7.0715	5.97325	12.4829	9.45376	5.08745	4.1891	14.2789	8.66982	6.45794
ENSG00000090020	SLC9A1	5.06793	4.50846	5.89028	5.31312	4.3909	4.61426	8.07235	5.67281	8.77145	6.23325	4.54042	7.27048	3.54303	4.92656	6.68091	3.37533
ENSG00000090054	SPTLC1	91.7425	86.9388	71.306	43.7932	15.6068	26.413	22.3865	44.776	55.7389	38.6697	31.751	26.5131	47.3457	35.4994	43.4086	67.2733
ENSG00000090060	PAPOLA	62.4865	26.7904	59.3863	92.6719	42.1901	37.2059	64.8929	85.5942	92.9281	67.1936	40.3626	97.5876	80.6644	103.823	91.8015	104.854
ENSG00000090061	CCNK	3.09025	6.66061	6.15212	13.4053	9.6088	11.5909	7.30576	8.05145	4.76502	10.5455	4.97645	11.4412	8.16397	7.13729	8.35551	8.8676
ENSG00000090097	PCBP4	0	0	0	0	0	0	1.89738	0	0.0359462	0.0334285	0	0	0	0.188831	0	0
ENSG00000090104	RGS1	0	0	0	0	0	0	0	0	0	0	0	0	0	0	0	0
ENSG00000090238	YPEL3	2.8984	1.48171	1.88918	2.13269	2.09397	1.3565	2.44562	1.1053	1.78088	2.2828	1.65554	0	1.83185	0.674254	5.05181	1.81227
ENSG00000090263	MRPS33	139.101	102.326	164.594	161.585	256.578	233.796	386.903	176.797	110.072	139.233	134.183	139.627	199.165	164.646	140.008	124.783
ENSG00000090266	NDUFB2	108.289	246.448	195.667	247.92	382.058	386.839	342.138	156.651	193.578	224.503	316.141	375.224	195.111	171.594	178.382	167.505
ENSG00000090273	NUDC	45.603	38.5749	38.7406	25.638	28.1907	38.9511	51.9758	42.7675	59.4282	69.3597	39.1899	35.4086	25.719	43.806	71.7958	48.6386
ENSG00000090316	MAEA	1.70209	0.696958	2.32588	1.45581	1.62811	1.17652	1.44156	1.87971	3.02659	2.71755	2.27919	2.75689	1.48289	2.39097	3.04275	1.69796
ENSG00000090339	ICAM1	0.039317	0.112302	0.172004	0.070718	0.0757462	0.0925307	0.198406	0	0.114913	0.106864	0	0	0.196806	0.100609	0.154628	0.0801242
ENSG00000090372	STRN4	2.60793	0.65431	0.633841	2.30313	2.5461	4.08484	2.61684	1.98273	1.59656	1.34105	0.46395	0.887257	0.921247	1.21746	1.59393	0.861843
ENSG00000090376	IRAK3	0.0442776	0.158089	0.0860913	0.132734	0.142172	0.0781539	0.521357	0.0874056	0.291176	0.100289	0.0176635	0.148631	0.0738788	0.169955	0.377297	0.0601556
ENSG00000090382	LYZ	0.20892	0.179022	3.16847	0.250517	1.60998	8.01443	0.42171	0.0824831	0.183185	0.0567848	0.100012	0.84156	0.418309	0.160383	0.65732	0.255455
ENSG00000090402	SI	0	0	0.0310185	0	0	0	0	0	0	0	0	0	0	0	0	0
ENSG00000090432	MUL1	25.3513	22.7317	14.8233	10.7624	12.5894	16.5525	11.2569	6.47574	8.74414	10.4143	13.631	9.51419	5.89685	5.94326	14.1401	10.0011
ENSG00000090447	TFAP4	0.787915	0.5767	0.459596	0.295249	0.417439	0.278148	0.695812	0.136095	0.978717	0.749548	0	0.0991825	0.777844	0.415845	1.16203	0.662348
ENSG00000090470	PDCD7	5.42649	6.4369	7.84786	27.9638	16.2432	11.6891	20.7399	25.7179	14.6149	15.5111	16.9067	8.5809	13.2946	11.3613	11.9936	15.08
ENSG00000090487	SPG21	11.5812	24.7875	20.405	9.97787	11.784	8.29365	20.9954	14.5261	13.839	15.3592	15.1607	10.3182	12.2953	9.0972	10.013	15.3757
ENSG00000090512	FETUB	0	0	0	0	0	0	0	0.615606	0.113932	0	0.65313	0	0	0	0.766539	0.953282
ENSG00000090520	DNAJB11	5.61087	9.84865	10.3153	9.62223	18.4488	15.2889	9.5473	13.5512	11.9328	14.505	9.49101	8.36505	9.37938	15.3203	15.7795	9.29444
ENSG00000090530	LEPREL1	0.200406	0.0260192	0.991861	0.152923	0.0350993	0.235823	0.0262678	0.0719288	0.106497	0.222834	0	0.183469	0.0607972	0.163171	0.214954	0.222768
ENSG00000090534	THPO	0	0	0	0	0	2.47379	0	0	0	0	0	1.04118	0.115007	0	0	0
ENSG00000090539	CHRD	0.460607	0.145107	0.197555	0.129957	0.104398	0.207238	0.117195	0.0802283	0.415747	0.312984	0.0972785	0	0.135625	0.121332	0.692631	0.276079
ENSG00000090554	FLT3LG	1.57244	2.17552	1.52869	1.17845	0.852014	1.56122	1.55866	0.873015	3.016	1.93662	0.588082	10.8866	1.53048	1.32029	3.67185	1.40196
ENSG00000090565	RAB11FIP3	0.635193	0.340183	0.0900549	0.142812	0.254944	1.86862	0.209876	0.496333	0.696186	0.413632	0.728511	1.73242	0.368001	0.0507941	1.19701	0.0809037
ENSG00000090581	GNPTG	0.506108	4.85039	2.82268	1.08599	4.72126	2.00607	2.38116	0.893911	2.7638	3.18563	0.382548	2.68247	1.71855	2.89692	3.56185	1.89994
ENSG00000090612	ZNF268	10.007	6.45582	5.86307	4.90102	4.60044	3.9731	12.7948	12.5191	8.97561	7.01868	7.41701	7.15823	8.32693	4.33419	7.77513	2.0597
ENSG00000090615	GOLGA3	8.76163	5.19566	7.67815	9.12244	3.23484	3.7321	5.26522	9.13894	8.55278	7.51238	7.47564	10.7856	3.98144	6.56874	11.6582	8.35032
ENSG00000090621	PABPC4	35.4353	37.6949	17.5448	52.3291	33.5682	24.9641	38.4143	38.1197	57.818	84.5829	26.625	49.4674	27.5779	62.8495	62.7162	52.8091
ENSG00000090659	CD209	0.253926	0.223987	0.304945	0.358216	0.115106	0.263648	0.387647	0.176915	0.589359	0.304488	0.0715042	0	0.116305	0.382221	0.117488	0.426156
ENSG00000090661	CERS4	0.372767	0.171119	0.698904	0.383132	0.30778	0.125327	0.364703	0.157683	0.505837	1.44741	0.0637314	0.268136	1.45127	0.647277	0.6283	1.08523
ENSG00000090674	MCOLN1	2.01464	0.384982	1.07584	0.850625	0.710663	0.734578	0.53185	1.12028	3.69053	2.23661	0.135836	4.57199	1.2941	3.04963	2.67829	3.35391
ENSG00000090686	USP48	22.191	8.84203	23.4266	16.0824	14.34	13.5229	14.0317	9.72242	16.7737	17.3194	11.1559	13.7305	11.7773	14.0094	18.768	15.1688
ENSG00000090776	EFNB1	0	0.0137751	0.037508	0.55516	1.04061	0.295099	0	0.0380806	0.0845724	0.83892	0	0	0.0858328	0.0493635	0.151735	0.275188
ENSG00000090857	PDPR	6.46568	3.3158	0.42734	0.0862514	1.58593	1.29784	0.754767	0.725736	1.63513	0.988391	0.0191298	0.965811	0.969028	0.449931	1.03726	0.17916
ENSG00000090861	AARS	2.59248	12.6829	22.7725	2.95433	8.5722	10.9693	14.3019	6.42429	11.1507	14.7175	4.70895	9.44305	6.46291	4.79904	7.3034	14.3883
ENSG00000090863	GLG1	16.4132	20.614	2.52635	7.45917	10.7651	9.93421	20.3159	6.06011	13.8326	16.743	2.32042	4.61015	4.74782	5.9262	15.4625	10.0977
ENSG00000090889	KIF4A	31.9794	28.243	6.23223	19.8345	12.5769	9.37748	40.5963	36.6581	37.3224	24.1579	37.5509	13.9183	9.32247	8.22093	27.814	13.4237
ENSG00000090905	TNRC6A	11.9783	7.06023	3.72698	3.03435	4.80217	6.5795	8.44398	6.56571	10.5736	11.1716	11.2071	3.73855	9.34626	8.1524	11.6505	5.9598
ENSG00000090920	FCGBP	0	0.105841	0.265439	0.1637	0.263009	0.647167	0.171525	0.0692979	0.210903	0.0159025	0.0933612	0	0.00433877	0	0.122721	0.0794886
ENSG00000090924	PLEKHG2	0	0	0.206646	0.0305858	0.0163803	0.330164	0.0551645	0.134272	0.0869756	0.0115548	0.0610529	0.0856222	0.0283731	0.0870279	0.133754	0.017327
ENSG00000090932	DLL3	0	0.0195758	0	0.493085	0	0.322588	0.13834	0.378814	0	0	0	0.276069	0	0.0350752	0	0
ENSG00000090971	NAT14	0	0	0.404627	0	0.160369	0.0979524	0.480072	0.410805	0.0608231	0.791881	0.0996218	0.419136	0.694458	1.27805	0	0.169638
ENSG00000090975	PITPNM2	0.0376887	0.0134564	0.01832	0	0.0363046	0	0.0747171	0.0371995	0	0.0256096	0	0	0.12577	0	0.037056	0.0384029
ENSG00000090989	EXOC1	13.9525	9.21756	17.3273	12.3914	7.07556	13.1134	5.9961	16.0281	17.0484	11.695	15.8578	11.2406	13.5376	9.14468	13.8776	13.795
ENSG00000091009	RBM27	8.0172	9.85054	6.32972	15.1035	11.2835	8.02302	7.53707	8.00115	10.7602	10.855	5.55053	8.78218	7.6062	7.912	9.97749	9.35057
ENSG00000091010	POU4F3	0	0	0	0	0	0	0	0	0	0	0	0	0	0	0	0
ENSG00000091039	OSBPL8	3.43536	6.83594	10.8006	11.7545	8.31978	7.503	8.20638	14.1035	11.1247	10.4655	11.3089	8.00406	18.8513	11.6269	17.4355	10.7803
ENSG00000091073	DTX2	0.923503	0.115405	0.516239	1.16275	0.0444794	0.0271677	0.183083	1.00267	1.14714	0.502019	0	2.325	0.359543	0.561254	0.544799	0.658702
ENSG00000091106	NLRC4	0	13.7169	4.04388	6.03676	1.71968	0.126044	4.054	1.30393	0.939199	0.994724	0	0	0.635465	0.274098	2.66801	1.01868
ENSG00000091127	PUS7	2.51676	4.32895	1.01799	2.42311	8.49402	5.0584	1.20515	3.37256	5.44975	7.33992	2.46238	4.43996	12.6082	6.98081	9.75355	11.3809
ENSG00000091128	LAMB4	0.152785	0.202615	0.434991	0.327152	0.420496	0.128418	0.165214	0.323146	0.845252	0.311453	0.0261214	0.549499	0.473436	0.307186	0.429199	0.51152
ENSG00000091129	NRCAM	0.172808	3.27007	2.996	0.138144	1.12824	0.971551	1.42572	0	0.112238	0.208754	0.735337	0.0966802	0.181546	0.368503	0.415329	0.234777
ENSG00000091136	LAMB1	14.3692	7.80639	29.4046	4.10812	32.2327	34.2477	1.0071	9.80528	50.7466	31.3409	8.89028	10.4954	22.7915	23.5626	24.6803	33.8019
ENSG00000091137	SLC26A4	0.142642	0.268534	0.0126066	0.0932961	0.0999297	0.16785	0.224358	0.0511964	0.246352	0.334834	0.651805	0	0.173093	0.564106	0.254995	0.105705
ENSG00000091138	SLC26A3	0	0	0.0217083	0.0803266	0	0	0	0	0	0.030346	0	0	0.0248384	0	0	0
ENSG00000091140	DLD	88.2925	132.053	104.489	172.445	75.6036	57.0366	56.8998	162.026	92.5037	78.9909	157.705	108.356	128.571	102.054	86.0402	148.324
ENSG00000091157	WDR7	0.965213	0.865321	3.84932	1.63894	1.03156	1.20211	1.82844	2.46168	3.85064	5.24693	1.60203	4.04411	1.77115	2.97471	1.995	4.32167
ENSG00000091164	TXNL1	28.9324	23.9709	26.7931	31.902	24.136	14.1529	34.4816	29.8748	28.2007	28.1033	44.1034	25.2138	28.3253	29.0092	39.0595	32.3531
ENSG00000091181	IL5RA	0	0	0	0	0	0	0.128325	0	0	0	0	0	0	0	0	0
ENSG00000091262	ABCC6	0.177984	0.293906	0.118959	0.173405	0.300033	0.157078	0.152367	0.307428	0.487685	0.332587	0.639022	0.112023	0.235103	0.170793	0.349991	0.385382
ENSG00000091317	CMTM6	19.5611	21.2596	32.6923	23.3368	28.4395	25.4134	20.2696	23.9135	29.2631	22.513	13.9432	9.66607	25.5696	27.0181	25.188	21.9891
ENSG00000091409	ITGA6	14.3564	10.8832	29.9167	18.1202	8.9562	20.4981	10.3106	6.3238	12.342	9.71856	4.1824	9.0155	12.226	19.0446	19.2164	17.1233
ENSG00000091428	RAPGEF4	0.515798	0.0315704	0.587409	1.99686	0.141959	0.624294	1.67859	0.203641	0.107681	0.200278	1.58733	0	0.327858	0.471389	0.0579587	0
ENSG00000091436	MLTK	2.84072	0.406971	2.4933	1.97545	2.31607	0.932615	1.35455	1.49421	2.04313	1.31912	1.21494	2.06258	1.9316	1.83439	2.03129	3.44805
ENSG00000091482	SMPX	0	0	0	0	0	0	0	0	0	0	0	0	0	0	0	0
ENSG00000091483	FH	38.7419	18.4178	38.9782	31.0131	24.3996	21.35	13.4901	40.7321	36.8602	49.3146	46.1527	12.5391	35.7739	26.81	28.9621	18.5599
ENSG00000091490	SEL1L3	0	0.0303394	0	0	0	0.766607	0	0	0.103483	1.07783	0	0	0.0787688	0.724815	0.167097	0
ENSG00000091513	TF	0.291725	1.04157	3.86247	1.54916	0.481734	0.899068	3.64529	0.877526	0.26391	0.67964	0	0	0.139073	0.444347	1.25658	0.141549
ENSG00000091527	CDV3	272.437	88.2253	187.551	215.029	119.456	66.6472	123.662	228.734	120.979	106.555	256.764	126.056	127.692	151.144	128.663	141.651
ENSG00000091536	MYO15A	0.0431118	0.0423298	0.0471514	0.407104	0.0103821	0.0760962	0.0971232	0.0744663	0.0945032	0.109855	0	0	0.143867	0.11032	0.190746	0.131786
ENSG00000091542	ALKBH5	17.3782	20.4664	9.49902	4.9097	16.5383	33.2884	10.6999	18.6911	20.1603	22.5738	23.5542	17.3365	20.5729	20.6274	20.8606	25.0323
ENSG00000091583	APOH	0.706703	2.13503	0	1.56446	0.628384	3.96607	14.2258	6.33142	3.57491	0	0	3.8321	1.51174	1.94751	1.28278	0.110784
ENSG00000091592	NLRP1	0.583298	1.89101	0.623776	0.377696	0.764152	0.631471	0.370041	0.875104	0.869459	0.634166	0.0558464	0.822364	0.532046	0.626899	0.642326	0.689448
ENSG00000091622	PITPNM3	0	0.0322119	0.0175418	0	0	0.0106163	0	0	0	0.0122609	0	0	0.0200713	0.0115432	0.0354819	0
ENSG00000091640	SPAG7	12.418	0.520002	17.6988	7.39927	5.53792	10.0574	19.7278	14.8292	22.1239	20.418	10.7333	10.8071	6.18184	7.84608	11.6065	10.7006
ENSG00000091651	ORC6	75.1947	78.849	143.187	29.6931	84.931	62.9974	91.9726	67.678	71.4571	75.4577	56.9334	28.8004	61.9955	55.4674	65.0166	48.8291
ENSG00000091656	ZFHX4	0.0045602	0.0130254	0	0.00546817	0.254778	0	0.138073	0.018004	0	0.0557762	0	0.505152	0.121742	0.110858	0	0.139399
ENSG00000091664	SLC17A6	0	0	0.0157383	0	0	0	0.0116705	0	0	0	0	0	0	0	0	0
ENSG00000091704	CPA1	0	0	0	0	0	0	0	0	0	0	0	0	0	0	0	0
ENSG00000091732	ZC3HC1	48.4658	63.1286	35.204	36.8131	32.8519	29.6408	37.8371	37.6294	33.1154	40.5766	48.187	43.4202	28.9931	25.3848	29.1969	42.8767
ENSG00000091831	ESR1	0	0.0282405	0	0	0	0	0.163934	0.0390347	0.0288971	0.0403096	0	0	0.230956	0	0	0
ENSG00000091844	RGS17	0.477024	1.05714	0.871533	0.798832	0.0792251	0.861346	0.0177873	0.779308	0.108172	0.536508	0.137802	0.662595	0.786784	1.44165	0.582227	0.301695
ENSG00000091879	ANGPT2	0.283292	0.387728	0.791802	2.60434	1.27348	1.58344	0.98709	0.489325	3.96743	5.05307	0.0282531	1.06982	2.73105	3.534	6.03494	5.41238
ENSG00000091947	TMEM101	17.0828	6.53579	20.2754	8.16851	7.87438	7.11167	19.7947	6.75821	7.30037	9.25778	1.67234	4.2216	4.31338	10.2803	6.04519	12.8146
ENSG00000091972	CD200	23.2416	3.17347	0	2.26842	4.74373	14.2752	7.72805	2.07467	2.01856	0.775356	14.1591	0	3.54059	3.80354	5.55048	4.52835
ENSG00000091986	CCDC80	0	3.48449	0.839515	0	0.343294	1.25809	0.998022	0.297639	1.16179	0.558838	0.0328085	0.276069	0.808096	0.0701504	2.21021	0.391069
ENSG00000092009	CMA1	0	0	0	0	0	0	0	0	0	0	0	0	0	0	0	0
ENSG00000092010	PSME1	7.70981	0.0401855	14.717	13.2937	33.0676	39.9315	1.58221	5.11018	8.79964	1.68255	2.5593	8.50079	5.82171	11.1605	9.29564	5.73424
ENSG00000092020	PPP2R3C	40.3802	27.4745	47.7746	53.0711	42.9003	27.0591	65.3355	72.0552	28.5941	31.6743	32.328	55.4513	62.4064	45.8604	43.9925	41.9217
ENSG00000092036	HAUS4	2.21923	0.945265	6.58601	2.3343	1.8002	2.15328	0.617486	1.76771	2.10518	4.6033	0.0931906	0	1.21264	2.24165	3.82803	2.45965
ENSG00000092051	JPH4	0	0	0	0	0	0.0343034	0.0315232	0	0	0	0	0	0	0	0	0
ENSG00000092054	MYH7	0	0.00749971	0	0	0	0	0	0	0	0	0	0	0	0	0	0
ENSG00000092067	CEBPE	0	0	0	0	0	0	0	0	0	0	0	0	0	0	0	0
ENSG00000092068	SLC7A8	9.09812	1.87324	103.53	21.3829	105.957	25.6052	7.89249	49.0309	53.8032	56.2993	8.31152	44.4364	55.9656	28.3257	25.8223	62.6379
ENSG00000092094	OSGEP	9.41871	28.9486	35.4057	25.341	17.0493	13.3692	32.9879	20.7233	17.3486	25.8135	25.1274	16.0059	10.8699	17.0219	13.3507	19.9142
ENSG00000092096	SLC22A17	0.106151	0.0189501	0	0	0.664642	0	0	0	0.193907	0	0	0	0	0	0.104369	0.162244
ENSG00000092098	RNF31	0.070504	1.28381	0.171356	0.908825	0.543318	0.497783	1.28337	0	0.360612	1.12583	0.0843777	0.1775	0.686224	0.112759	0.415922	0.43104
ENSG00000092108	SCFD1	44.1192	38.8583	37.438	52.0263	41.1937	34.9191	54.0969	75.1096	43.4053	50.2354	34.1844	51.0341	58.3008	50.485	36.3442	74.3916
ENSG00000092140	G2E3	19.7384	11.8531	19.1357	30.0478	14.918	16.3183	21.0186	46.4876	28.2011	23.8308	19.0351	19.0787	23.843	23.4788	17.0678	26.0609
ENSG00000092148	HECTD1	14.5161	12.4198	14.9831	9.86135	14.1448	13.8612	12.9118	10.4176	19.587	15.2474	9.56578	3.94706	9.67733	12.7788	19.5987	13.4361
ENSG00000092199	HNRNPC	384.727	429.235	359.856	284.952	325.134	264.324	284.324	352.55	302.69	388.019	319.637	246.733	260.451	314.86	322.87	392.351
ENSG00000092200	RPGRIP1	0.0486279	0.0462989	7.17003	0	0.46842	0.190739	0.0467413	0.223984	0.30794	1.03534	0	0.163234	0.0180305	0.477001	0.191246	0.396395
ENSG00000092201	SUPT16H	74.2068	73.2224	65.5741	52.5185	60.2932	40.4243	52.6693	66.3596	56.3657	67.275	35.0532	50.0301	45.3031	56.8412	47.0751	66.3648
ENSG00000092203	TOX4	25.6153	23.4911	17.8103	22.0656	7.7354	16.0161	10.2045	19.6137	16.4691	16.6659	13.8782	20.4227	15.6396	13.1304	11.2946	15.8657
ENSG00000092208	GEMIN2	38.6782	108.281	63.4561	59.2596	71.9287	92.7601	107.848	87.3818	73.1064	50.7981	31.6198	53.2133	80.7483	39.0689	59.4494	71.9375
ENSG00000092295	TGM1	0	4.20835	0	0	0	0	0	1.95411	0	0.250286	0	0	0.460938	0.117818	0.181077	0
ENSG00000092330	TINF2	0.79617	1.03177	0.516012	11.8099	0.965764	7.63378	3.76263	3.31797	2.11153	3.72689	2.11742	1.48476	0.984028	2.03734	4.63884	3.30512
ENSG00000092345	DAZL	0	3.07378	1.78203	0	0	3.51417	0	0.813139	0	0	0	0	0.0458199	0.0263516	0.243001	0
ENSG00000092377	TBL1Y	0	0	0.103283	0	0	0	0	0	0	0	0	0	0	0.169911	0	0
ENSG00000092421	SEMA6A	26.5645	21.9692	29.4489	13.0402	30.8893	36.7934	18.9762	13.7061	38.1956	22.977	14.5499	12.3554	20.9781	25.6042	21.0191	32.5421
ENSG00000092439	TRPM7	3.11594	3.16783	14.6156	10.048	8.75014	2.58941	8.2681	13.3271	21.9186	20.4552	8.59586	9.39586	13.0809	10.361	15.1277	25.5613
ENSG00000092445	TYRO3	5.3423	6.1384	5.3353	2.54298	9.57487	10.0011	10.2934	5.81622	8.11459	8.40426	4.06862	10.4337	4.17779	8.24375	7.83116	6.76318
ENSG00000092470	WDR76	10.6388	10.684	3.31221	10.3868	6.59472	4.44406	7.91286	19.4787	11.3669	9.54421	9.15498	9.87215	14.9626	9.9931	16.5594	13.6898
ENSG00000092529	CAPN3	0	0	0	0	0	0	0.0571089	0	0	0	0	0	0	0	0	0
ENSG00000092531	SNAP23	65.6187	65.9701	76.5839	67.1866	49.0912	27.2129	70.4424	123.146	65.3309	55.7757	78.9867	60.8573	99.9862	86.392	69.991	105.554
ENSG00000092607	TBX15	0.0182447	0.0260564	0	0	0	0	0	0	0	0	0	0	0	0	0	0
ENSG00000092621	PHGDH	0.201036	0.1292	25.388	1.06068	7.5912	1.89251	4.66666	0.912761	0.323166	11.3655	9.287	1.2147	2.77294	0.128609	0.474387	0.327753
ENSG00000092758	COL9A3	0.0514523	0.257187	0.0250104	0.370181	0.396502	0.363271	0.0370921	0.355491	1.01507	0.209772	0.0615771	0	0.5151	0.164578	1.11295	0.0524273
[truncated: 61,678 more rows]
